# Supplementary material for: 1-Cyclo­hexyl­sulfinyl-2-methyl­naphtho­[2,1-b]furan
Source: Acta Crystallogr Sect E Struct Rep Online. 2011 Mar 31;67(Pt 4):o1002. doi: 10.1107/S1600536811010981 (PMC3100045; doi:10.1107/S1600536811010981)
Supplement: Supplementary file 2 [file e-67-o1002-Isup2.hkl]

# 
# h,k,l, Fc-squared, Fo-squared, sigma(Fo-squared) and status flag 
# 
data_I
_shelx_title ' 1066 IN P2(1)/N' 
_shelx_refln_list_code          4 
_shelx_F_calc_maximum      181.92 
_exptl_crystal_F_000       664.00 
_reflns_d_resolution_high  0.7702 
 
loop_ 
 _symmetry_equiv_pos_as_xyz 
 'x, y, z' 
 '-x+1/2, y+1/2, -z+1/2' 
 '-x, -y, -z' 
 'x-1/2, -y-1/2, z-1/2' 
 
_cell_length_a     5.8424 
_cell_length_b    19.5900 
_cell_length_c    13.4314 
_cell_angle_alpha  90.000 
_cell_angle_beta   92.649 
_cell_angle_gamma  90.000 
 
_shelx_F_squared_multiplier     1.000 
 
loop_ 
 _refln_index_h 
 _refln_index_k 
 _refln_index_l 
 _refln_F_squared_calc 
 _refln_F_squared_meas 
 _refln_F_squared_sigma 
 _refln_observed_status 
   2   0   0      845.46      874.49     13.93 o 
   4   0   0     2846.50     2977.68     51.12 o 
   6   0   0      488.83      491.50     17.93 o 
   1   1   0     3803.68     3834.84     42.98 o 
   2   1   0      111.44       99.45      1.91 o 
   3   1   0        3.06        2.92      0.64 o 
   4   1   0      622.03      589.48     10.96 o 
   5   1   0      560.16      558.02     26.98 o 
   6   1   0       37.46       35.32      3.96 o 
   7   1   0       14.95       12.97      5.42 o 
   0   2   0    11927.12    10348.52    357.32 o 
   1   2   0       89.17      117.15      2.49 o 
   2   2   0     3382.75     3532.91     43.68 o 
   3   2   0      626.76      664.50     16.94 o 
   4   2   0     1031.98     1114.68     20.50 o 
   5   2   0      431.35      428.68     14.91 o 
   6   2   0      314.35      300.01     13.15 o 
   7   2   0        8.47        4.70      4.69 o 
   1   3   0     3101.10     3107.96     63.36 o 
   2   3   0     5339.30     5640.46     78.73 o 
   3   3   0       45.30       68.52      2.97 o 
   4   3   0      169.51      198.82      7.90 o 
   5   3   0       92.02       90.17      6.41 o 
   6   3   0       10.07        8.65      3.23 o 
   7   3   0      152.07      167.11     14.72 o 
   0   4   0     1833.31     1909.05     39.24 o 
   1   4   0    10758.87     9835.98    147.57 o 
   2   4   0       15.22       16.44      2.03 o 
   3   4   0     1100.70     1183.61     18.67 o 
   4   4   0      245.79      281.70      6.10 o 
   5   4   0       96.47       90.74      6.42 o 
   6   4   0       74.11       65.01      7.54 o 
   7   4   0       11.65        7.81      4.02 o 
   1   5   0     2804.11     2959.20     44.39 o 
   2   5   0     1843.38     2050.10     31.70 o 
   3   5   0     1486.71     1617.31     24.16 o 
   4   5   0      227.51      224.37      8.88 o 
   5   5   0       13.80       11.92      2.88 o 
   6   5   0      221.60      204.44     10.65 o 
   7   5   0      218.45      232.23     12.55 o 
   0   6   0     1231.49     1293.91     24.66 o 
   1   6   0      521.32      517.19      8.77 o 
   2   6   0      148.88      181.90      6.26 o 
   3   6   0     2011.73     2157.35     36.28 o 
   4   6   0        6.51        8.01      1.86 o 
   5   6   0       10.15        9.14      2.66 o 
   6   6   0      116.27      120.52      8.24 o 
   7   6   0      161.96      171.70     10.90 o 
   1   7   0      318.00      308.87      5.46 o 
   2   7   0     1141.93     1175.28     18.99 o 
   3   7   0       87.85       86.90      3.03 o 
   4   7   0      211.82      236.28      9.46 o 
   5   7   0       17.72       13.27      3.57 o 
   6   7   0       99.31       93.04      7.31 o 
   7   7   0       86.83       77.88     10.31 o 
   0   8   0     1104.83     1101.32     21.63 o 
   1   8   0       35.86       33.60      1.47 o 
   2   8   0     1585.51     1639.30     24.45 o 
   3   8   0      245.41      208.66      7.85 o 
   4   8   0     1058.12     1019.84     23.49 o 
   5   8   0       57.43       82.46      6.48 o 
   6   8   0      344.91      371.46     14.94 o 
   7   8   0       70.21       66.80      9.74 o 
   1   9   0      164.47      183.05      7.27 o 
   2   9   0      304.32      272.97      6.74 o 
   3   9   0        4.48       16.17      1.53 o 
   4   9   0       33.84       34.10      3.44 o 
   5   9   0        0.35        3.16      2.21 o 
   6   9   0       33.32       36.88      7.22 o 
   7   9   0        4.01        5.56      4.74 o 
   0  10   0     4887.40     5067.08     92.66 o 
   1  10   0      369.59      386.62      6.62 o 
   2  10   0      480.19      497.69     11.42 o 
   3  10   0       12.41       20.69      2.85 o 
   4  10   0     2102.52     2079.94     42.54 o 
   5  10   0       14.07       17.62      3.56 o 
   6  10   0      261.72      276.27     16.79 o 
   1  11   0      959.47      989.78     14.58 o 
   2  11   0      397.84      409.92      9.96 o 
   3  11   0      177.43      185.01      6.15 o 
   4  11   0      357.90      357.57     11.34 o 
   5  11   0      174.42      181.65     12.25 o 
   6  11   0       20.81       16.57      4.47 o 
   0  12   0      131.17      157.91      7.96 o 
   1  12   0      154.09      158.79      3.72 o 
   2  12   0       37.66       40.52      2.48 o 
   3  12   0      365.00      375.52      9.95 o 
   4  12   0      142.14      131.88      8.22 o 
   5  12   0       83.69       76.39      8.84 o 
   6  12   0       59.59       74.68     11.24 o 
   1  13   0      569.56      585.96      9.71 o 
   2  13   0       22.70       23.20      3.17 o 
   3  13   0       35.49       32.73      3.42 o 
   4  13   0      324.63      334.66     16.49 o 
   5  13   0       56.90       65.73      7.86 o 
   6  13   0        5.35        9.04      3.93 o 
   0  14   0     1454.68     1547.43     31.33 o 
   1  14   0        2.25        2.76      0.91 o 
   2  14   0       18.18       15.60      1.94 o 
   3  14   0     1358.45     1321.58     33.83 o 
   4  14   0        3.66        3.58      2.47 o 
   5  14   0       21.67       25.81      4.69 o 
   6  14   0       26.52       28.81      6.10 o 
   1  15   0       60.38       59.68      2.68 o 
   2  15   0      537.83      528.60     13.60 o 
   3  15   0       89.64       91.22      6.50 o 
   4  15   0      107.72      102.00      8.65 o 
   5  15   0        0.90        1.23      2.91 o 
   6  15   0       56.77       76.31      7.87 o 
   0  16   0     1045.25     1105.39     23.94 o 
   1  16   0        4.52        4.82      1.39 o 
   2  16   0      102.43       92.16      5.03 o 
   3  16   0       44.57       44.77      4.94 o 
   4  16   0        0.09        8.50      3.53 o 
   5  16   0      148.60      157.14      9.97 o 
   1  17   0       23.04       25.61      2.87 o 
   2  17   0      779.02      804.08     19.14 o 
   3  17   0       24.99       23.79      9.43 o 
   4  17   0      485.74      481.50     17.73 o 
   5  17   0       12.45        7.92      3.94 o 
   0  18   0      941.36      899.05     26.95 o 
   1  18   0       13.73       14.30      2.49 o 
   2  18   0       83.11       87.46      5.28 o 
   3  18   0        7.74       12.69      4.06 o 
   4  18   0      305.52      284.26     13.07 o 
   5  18   0      105.02      100.01      9.54 o 
   1  19   0      297.38      285.81      9.58 o 
   2  19   0      586.26      598.44     16.06 o 
   3  19   0       58.17       60.90      7.17 o 
   4  19   0       99.30      113.09      8.56 o 
   5  19   0        5.06        3.66      3.67 o 
   0  20   0      391.60      387.10     23.59 o 
   1  20   0       64.30       70.33      7.38 o 
   2  20   0       28.96       25.49      5.03 o 
   3  20   0      137.65      144.11     10.79 o 
   4  20   0      112.97      126.73      9.17 o 
   1  21   0      375.26      386.97     17.40 o 
   2  21   0      142.21      143.87     10.32 o 
   3  21   0       10.01        9.29      5.16 o 
   4  21   0       67.00       67.81      9.38 o 
   0  22   0      146.50      142.69     14.74 o 
   1  22   0       91.43      111.70      9.35 o 
   2  22   0        0.36       -0.29      5.31 o 
   3  22   0       32.36       40.93      6.93 o 
   1  23   0       15.37       12.38      4.66 o 
   2  23   0        5.59        4.42      5.90 o 
   3  23   0      162.40      180.43     19.75 o 
   0  24   0      124.24      130.90     15.63 o 
   1  24   0       27.53       22.26      5.94 o 
   2  24   0       18.18       16.22      7.67 o 
   1  25   0        1.03        5.90      6.49 o 
  -7   0   1       16.91        9.43      6.78 o 
  -5   0   1     1670.28     1593.20     32.97 o 
  -3   0   1      698.10      734.15     13.73 o 
  -1   0   1     4727.22     4538.09    125.28 o 
   1   0   1      311.77      341.96      6.46 o 
   3   0   1       69.07       68.73      3.79 o 
   5   0   1      180.30      178.33      9.23 o 
   7   0   1        1.08       -1.18      4.42 o 
  -7   1   1       15.57       13.63      4.31 o 
  -6   1   1      185.97      165.52      6.61 o 
  -5   1   1      705.45      710.45     13.73 o 
  -4   1   1       45.29       42.94      4.11 o 
  -3   1   1      715.40      713.19      9.49 o 
  -2   1   1      541.14      530.64      7.47 o 
  -1   1   1      418.52      419.85      5.98 o 
   0   1   1        0.00        1.09      0.15 o 
   1   1   1      242.60      243.14      4.28 o 
   2   1   1       89.17      108.21      2.48 o 
   3   1   1      611.23      652.99     10.06 o 
   4   1   1      294.18      300.89      7.47 o 
   5   1   1      614.75      604.15     15.51 o 
   6   1   1       14.03       13.29      5.45 o 
   7   1   1        7.40       17.57      5.87 o 
  -7   2   1       38.20       38.14      5.90 o 
  -6   2   1        8.07        6.25      3.12 o 
  -5   2   1      481.21      489.19     10.33 o 
  -4   2   1      140.42      125.93      3.44 o 
  -3   2   1     1069.47     1108.37     14.86 o 
  -2   2   1      708.51      814.43     20.41 o 
  -1   2   1        0.45        3.85      0.38 o 
   0   2   1      728.77      759.12     11.07 o 
   1   2   1    11236.00    10091.69    147.84 o 
   2   2   1      776.56      784.84     13.26 o 
   3   2   1        3.94        9.51      1.81 o 
   4   2   1       16.39       15.78      2.04 o 
   5   2   1      289.15      289.48      9.56 o 
   6   2   1       90.79       95.30     11.38 o 
   7   2   1        4.74        3.46      4.42 o 
  -7   3   1      188.66      187.06     11.21 o 
  -6   3   1       14.39       10.62      3.42 o 
  -5   3   1       80.63       74.51      6.13 o 
  -4   3   1     2072.39     2046.83     26.54 o 
  -3   3   1      957.34     1042.44     16.45 o 
  -2   3   1      412.43      495.04      9.63 o 
  -1   3   1    10758.24    10098.28    177.91 o 
   0   3   1     4963.51     4768.57     83.20 o 
   1   3   1     2796.40     2818.04     34.25 o 
   2   3   1      574.52      562.43      8.73 o 
   3   3   1      360.33      367.71      7.36 o 
   4   3   1     1694.65     1727.30     26.80 o 
   5   3   1       23.45       22.86      6.30 o 
   6   3   1       58.63       67.01      7.21 o 
   7   3   1      134.08      151.35     12.58 o 
  -7   4   1        0.04        3.00      3.34 o 
  -6   4   1      185.25      191.22     10.21 o 
  -5   4   1        2.00        4.52      1.83 o 
  -4   4   1      573.97      595.00     11.11 o 
  -3   4   1     1217.57     1328.19     32.79 o 
  -2   4   1       11.22       17.80      1.03 o 
  -1   4   1     4162.98     4447.23     67.93 o 
   0   4   1       78.20       86.92      2.06 o 
   1   4   1     1339.44     1350.06     18.06 o 
   2   4   1      494.06      485.92      8.83 o 
   3   4   1      823.66      886.75     35.96 o 
   4   4   1      379.96      387.26      8.19 o 
   5   4   1       43.13       38.31      3.91 o 
   6   4   1      173.47      152.76      9.31 o 
   7   4   1        0.77       -1.07      3.74 o 
  -7   5   1        1.85        1.19      4.03 o 
  -6   5   1       26.23       29.82      4.76 o 
  -5   5   1      265.58      244.12      9.49 o 
  -4   5   1      326.70      314.21      7.00 o 
  -3   5   1      135.05      165.38      6.77 o 
  -2   5   1     4662.58     4870.30     74.84 o 
  -1   5   1     3510.22     3706.15     64.76 o 
   0   5   1     1134.51     1129.20     19.77 o 
   1   5   1       56.33       52.20      1.88 o 
   2   5   1     2417.26     2567.10     37.03 o 
   3   5   1      804.31      889.06     14.22 o 
   4   5   1     1446.96     1455.47     28.67 o 
   5   5   1       87.49       81.77      5.57 o 
   6   5   1       31.62       34.57      5.04 o 
   7   5   1      221.64      221.12     12.32 o 
  -7   6   1      121.51      103.59     11.17 o 
  -6   6   1       59.89       64.07      8.50 o 
  -5   6   1      786.43      714.22     18.89 o 
  -4   6   1      363.93      392.38      8.06 o 
  -3   6   1      233.39      216.51      5.13 o 
  -2   6   1      399.13      443.68      8.34 o 
  -1   6   1      573.98      647.21     12.66 o 
   0   6   1      642.95      639.21      9.95 o 
   1   6   1      132.85      120.76      2.57 o 
   2   6   1      275.36      260.90      5.12 o 
   3   6   1      700.57      747.11     18.44 o 
   4   6   1       80.01       86.84      6.97 o 
   5   6   1      122.47      131.86     10.72 o 
   6   6   1      150.94      172.71      9.71 o 
   7   6   1        1.81        0.78      3.45 o 
  -7   7   1      158.35      194.79     14.82 o 
  -6   7   1       75.88       87.69      7.23 o 
  -5   7   1      367.80      362.50     12.51 o 
  -4   7   1       40.82       64.59      6.04 o 
  -3   7   1     1084.98     1124.61     18.82 o 
  -2   7   1        0.03        1.24      0.80 o 
  -1   7   1       28.11       46.33      1.67 o 
   0   7   1      108.45      109.90      2.77 o 
   1   7   1       14.45       18.13      1.67 o 
   2   7   1     1681.69     1814.45     27.88 o 
   3   7   1       11.64        9.77      1.01 o 
   4   7   1      545.83      577.90     14.86 o 
   5   7   1       20.91       16.71      3.44 o 
   6   7   1       61.38       59.04      5.02 o 
   7   7   1        1.72       -1.29      3.11 o 
  -7   8   1       39.04       41.32      8.06 o 
  -6   8   1       23.93       19.82      5.79 o 
  -5   8   1     1205.67     1119.93     29.38 o 
  -4   8   1      243.22      250.42     12.40 o 
  -3   8   1      253.38      264.17      5.70 o 
  -2   8   1        6.74       12.44      2.11 o 
  -1   8   1      150.01      178.44      3.65 o 
   0   8   1      139.94      145.89      3.28 o 
   1   8   1      142.48      121.13      2.79 o 
   2   8   1     1310.76     1418.14     19.86 o 
   3   8   1     1363.42     1357.65     20.74 o 
   4   8   1      210.10      168.12     11.49 o 
   5   8   1        5.48        1.97      1.87 o 
   6   8   1      177.98      202.42     11.02 o 
   7   8   1       15.14       18.88      6.45 o 
  -7   9   1      287.01      313.71     24.47 o 
  -6   9   1      124.33      130.93     11.38 o 
  -5   9   1       44.82       45.87      8.66 o 
  -4   9   1      670.04      612.08     22.73 o 
  -3   9   1        5.58        1.20      1.04 o 
  -2   9   1       63.19       64.10      4.44 o 
  -1   9   1      748.48      702.07     11.28 o 
   0   9   1      171.95      169.35      3.78 o 
   1   9   1      439.99      458.69      7.82 o 
   2   9   1      225.43      260.12     10.05 o 
   3   9   1       99.00      118.04      3.78 o 
   4   9   1      542.69      495.91     15.45 o 
   5   9   1        0.74       -0.23      1.59 o 
   6   9   1        3.14        0.64      2.23 o 
   7   9   1       90.47      104.16     11.75 o 
  -6  10   1      106.63      129.77     11.69 o 
  -5  10   1      134.84      146.28     10.90 o 
  -4  10   1      607.19      570.60     17.30 o 
  -3  10   1      453.76      460.26     11.28 o 
  -2  10   1      156.60      164.56      5.13 o 
  -1  10   1      208.17      223.54      4.82 o 
   0  10   1      129.87      123.73      3.16 o 
   1  10   1       17.47       30.68      1.72 o 
   2  10   1       42.69       49.49      2.04 o 
   3  10   1      111.59      108.17      4.54 o 
   4  10   1      199.26      173.94      7.07 o 
   5  10   1        3.29        2.30      1.91 o 
   6  10   1       50.91       54.49      6.23 o 
  -6  11   1        0.74        2.68      3.90 o 
  -5  11   1       84.81       80.09      8.50 o 
  -4  11   1       75.53       67.94      7.35 o 
  -3  11   1      148.91      149.58      5.41 o 
  -2  11   1      198.08      191.94     11.66 o 
  -1  11   1       50.61       85.64      2.54 o 
   0  11   1      517.68      596.47      9.96 o 
   1  11   1      197.18      219.18      4.57 o 
   2  11   1     1072.56     1030.58     19.02 o 
   3  11   1       17.36       24.62      3.15 o 
   4  11   1      602.66      550.71     14.41 o 
   5  11   1       55.01       68.76      9.40 o 
   6  11   1       37.72       34.61      5.41 o 
  -6  12   1      105.86      101.44     10.66 o 
  -5  12   1        5.91        7.56      3.94 o 
  -4  12   1        6.00       10.32      5.01 o 
  -3  12   1       61.02       67.11      6.21 o 
  -2  12   1      306.95      282.86      7.68 o 
  -1  12   1        6.28       16.91      1.21 o 
   0  12   1       20.94       30.02      1.67 o 
   1  12   1       69.99       72.54      3.27 o 
   2  12   1      404.83      374.49      7.22 o 
   3  12   1     1232.43     1185.99     45.15 o 
   4  12   1       10.65        7.15      2.09 o 
   5  12   1        9.11       10.51      3.27 o 
   6  12   1      169.72      180.34     10.77 o 
  -6  13   1       63.31       76.77      9.84 o 
  -5  13   1        2.76       -0.01      2.89 o 
  -4  13   1        0.22        1.77      3.24 o 
  -3  13   1       11.66        9.71      2.42 o 
  -2  13   1      545.68      523.63     12.28 o 
  -1  13   1       31.37       38.08      2.58 o 
   0  13   1      209.40      251.27      5.23 o 
   1  13   1       83.60       90.01      3.86 o 
   2  13   1     1003.72      995.44     17.07 o 
   3  13   1      908.31      899.68     20.52 o 
   4  13   1       71.35       63.90      5.69 o 
   5  13   1        7.20        0.70      2.67 o 
   6  13   1        4.42        1.44      3.24 o 
  -6  14   1       65.10       66.15      9.48 o 
  -5  14   1        2.91        0.61      3.26 o 
  -4  14   1      141.29      154.49     14.45 o 
  -3  14   1      178.25      156.37     10.34 o 
  -2  14   1      310.67      284.90     10.40 o 
  -1  14   1        0.88        2.19      0.82 o 
   0  14   1       69.36       62.43      2.41 o 
   1  14   1      619.52      671.38     13.57 o 
   2  14   1      102.92      101.09      4.15 o 
   3  14   1      431.85      432.85     12.19 o 
   4  14   1        0.07       -0.66      1.96 o 
   5  14   1        4.45        5.65      3.10 o 
   6  14   1      158.99      182.16     11.31 o 
  -6  15   1       54.47       52.83      6.97 o 
  -5  15   1       81.12       89.87      9.74 o 
  -4  15   1       50.82       58.08      9.43 o 
  -3  15   1       35.80       28.67      4.95 o 
  -2  15   1       12.30       17.24      2.46 o 
  -1  15   1        5.37        9.10      1.26 o 
   0  15   1        0.14        2.57      0.90 o 
   1  15   1      398.53      393.91      8.38 o 
   2  15   1       83.06       84.51      5.82 o 
   3  15   1        3.59        5.32      2.78 o 
   4  15   1       35.38       34.69      4.76 o 
   5  15   1       30.00       30.85      6.97 o 
   6  15   1       72.76       68.67      7.63 o 
  -5  16   1      192.69      204.14     11.53 o 
  -4  16   1       34.12       31.31      5.71 o 
  -3  16   1      815.35      835.24     57.34 o 
  -2  16   1        0.35       -0.30      1.52 o 
  -1  16   1      172.84      184.34      6.87 o 
   0  16   1      475.70      465.50      8.93 o 
   1  16   1      350.08      357.96      8.80 o 
   2  16   1       45.17       50.24      3.88 o 
   3  16   1        5.81        4.54      2.61 o 
   4  16   1      131.21      137.53      8.48 o 
   5  16   1      120.35      122.51      9.05 o 
  -5  17   1        6.05        6.94      3.72 o 
  -4  17   1       56.76       56.83      7.29 o 
  -3  17   1       17.08       13.05      5.31 o 
  -2  17   1        4.99        4.19      1.90 o 
  -1  17   1     1585.54     1511.43     30.77 o 
   0  17   1       46.41       45.28      2.97 o 
   1  17   1       77.47       78.98      3.86 o 
   2  17   1       19.67       33.75      5.52 o 
   3  17   1      130.19      136.32      9.58 o 
   4  17   1       54.81       66.87      6.55 o 
   5  17   1      268.68      273.98     13.53 o 
  -5  18   1      292.59      309.16     17.56 o 
  -4  18   1       89.78       70.15      8.02 o 
  -3  18   1      338.88      348.87     16.43 o 
  -2  18   1      212.44      208.70      9.19 o 
  -1  18   1      302.46      287.50      9.41 o 
   0  18   1       14.35       14.65      2.79 o 
   1  18   1      144.53      147.34      6.35 o 
   2  18   1        0.01        0.07      2.08 o 
   3  18   1        3.20        2.36      2.97 o 
   4  18   1      369.18      389.77     31.89 o 
   5  18   1      203.72      206.14     15.44 o 
  -5  19   1        0.34        2.16      3.61 o 
  -4  19   1      130.87      144.38     11.65 o 
  -3  19   1      116.10      103.30      8.94 o 
  -2  19   1        0.17        0.57      1.87 o 
  -1  19   1      783.99      742.58     18.43 o 
   0  19   1        0.48        2.10      1.96 o 
   1  19   1      112.74      107.69      6.82 o 
   2  19   1       39.34       41.11      4.79 o 
   3  19   1       64.74       62.22      7.22 o 
   4  19   1        6.25       11.88      4.13 o 
  -4  20   1        0.04       -1.75      2.90 o 
  -3  20   1       43.42       46.84      8.25 o 
  -2  20   1       74.36       78.53      6.01 o 
  -1  20   1        0.63        5.83      2.42 o 
   0  20   1      293.61      274.12     13.86 o 
   1  20   1      384.02      386.74     16.82 o 
   2  20   1        9.69        6.35      3.53 o 
   3  20   1       31.22       36.87      6.78 o 
   4  20   1       53.62       53.82      6.36 o 
  -4  21   1        3.39        3.63      3.94 o 
  -3  21   1       37.89       40.93      6.54 o 
  -2  21   1      151.01      165.64     10.87 o 
  -1  21   1      394.78      387.69     35.23 o 
   0  21   1       94.89      108.38      9.07 o 
   1  21   1      110.69      122.44      9.35 o 
   2  21   1      226.63      206.67     18.57 o 
   3  21   1       74.56       88.27      7.32 o 
   4  21   1      222.59      221.41     12.02 o 
  -3  22   1        3.28        7.03      5.16 o 
  -2  22   1      136.34      157.73     16.51 o 
  -1  22   1       32.79       36.22      6.24 o 
   0  22   1      160.08      154.67     10.93 o 
   1  22   1       64.28       72.37      7.91 o 
   2  22   1       79.68       77.83     12.38 o 
   3  22   1      214.44      206.67     20.05 o 
  -3  23   1       16.09       20.08      5.74 o 
  -2  23   1       75.97       87.86     13.27 o 
  -1  23   1        7.81       10.98      5.01 o 
   0  23   1        0.18        6.50      3.82 o 
   1  23   1       44.70       51.87      7.67 o 
   2  23   1      316.22      360.27     26.53 o 
   3  23   1       13.31       21.23      9.14 o 
  -2  24   1       37.81       27.42      9.73 o 
  -1  24   1       38.21       43.15      6.98 o 
   0  24   1      193.74      192.21     18.28 o 
   1  24   1        6.91        8.55      6.49 o 
   2  24   1       81.77       70.46     12.68 o 
  -1  25   1       69.55       85.32      9.37 o 
   0  25   1       24.92       22.36      6.15 o 
   1  25   1       44.16       57.78     12.09 o 
  -6   0   2      652.40      641.19     20.99 o 
  -4   0   2      138.64      151.76      4.81 o 
  -2   0   2       27.54       38.51      2.47 o 
   0   0   2      833.21      884.22     16.80 o 
   2   0   2      821.18      876.56     18.01 o 
   4   0   2      546.64      517.63     14.69 o 
   6   0   2      544.74      562.43     25.60 o 
  -7   1   2        3.28        2.03      3.17 o 
  -6   1   2        8.27        9.95      2.57 o 
  -5   1   2       12.76       13.23      2.20 o 
  -4   1   2     2489.50     2509.21     28.35 o 
  -3   1   2       35.34       36.37      3.07 o 
  -2   1   2       27.28       29.73      1.89 o 
  -1   1   2        0.07        2.07      0.52 o 
   0   1   2    12926.73    11244.39    152.52 o 
   1   1   2     4855.55     4824.66     61.83 o 
   2   1   2      412.96      424.32      6.51 o 
   3   1   2      711.67      794.13     11.63 o 
   4   1   2     1052.48     1021.67     16.45 o 
   5   1   2      101.73       93.85     19.34 o 
   6   1   2       93.35       93.10      7.81 o 
   7   1   2       51.93       49.04      8.22 o 
  -7   2   2       26.92       26.79      5.21 o 
  -6   2   2      122.72      126.97      6.42 o 
  -5   2   2      412.17      401.06      9.55 o 
  -4   2   2      498.23      508.92      7.62 o 
  -3   2   2      196.73      193.09      6.52 o 
  -2   2   2      590.96      625.79      8.66 o 
  -1   2   2     9195.33     8466.04    132.59 o 
   0   2   2      339.15      335.72      4.68 o 
   1   2   2      702.04      723.92      9.60 o 
   2   2   2        2.20        6.22      0.61 o 
   3   2   2      253.09      336.74      6.88 o 
   4   2   2      226.92      231.03      9.18 o 
   5   2   2        2.20        2.18      1.94 o 
   6   2   2      447.59      474.46     20.17 o 
   7   2   2       30.49       14.25      5.45 o 
  -7   3   2      120.89      126.25      9.28 o 
  -6   3   2       27.20       28.05      4.75 o 
  -5   3   2      151.85      160.96      4.71 o 
  -4   3   2       26.74       23.16      3.26 o 
  -3   3   2       96.86      126.69      2.97 o 
  -2   3   2     1589.68     1686.22     20.82 o 
  -1   3   2    33093.59    28274.23    369.54 o 
   0   3   2      401.11      420.05      6.12 o 
   1   3   2     1370.33     1356.81     17.11 o 
   2   3   2     2065.97     2159.85     29.50 o 
   3   3   2     1085.56     1180.73     19.25 o 
   4   3   2      352.45      355.94      8.14 o 
   5   3   2     1264.56     1202.72     22.35 o 
   6   3   2       88.93       87.45      9.17 o 
   7   3   2       41.68       57.22      8.63 o 
  -7   4   2       25.66       27.24      5.35 o 
  -6   4   2       14.67       13.65      3.85 o 
  -5   4   2      135.28      141.41      4.95 o 
  -4   4   2       94.46       88.55      2.87 o 
  -3   4   2      513.33      475.89      7.22 o 
  -2   4   2     2384.92     2586.44     31.09 o 
  -1   4   2     2308.71     2427.48     29.65 o 
   0   4   2      756.88      763.96      9.89 o 
   1   4   2     3141.29     3078.37     40.48 o 
   2   4   2       68.41       69.16      2.45 o 
   3   4   2      468.77      458.25      8.55 o 
   4   4   2        0.43        0.46      0.95 o 
   5   4   2      223.82      219.96      7.10 o 
   6   4   2       20.78       31.05      4.94 o 
   7   4   2       16.37       10.61      5.00 o 
  -7   5   2      255.10      280.22     13.85 o 
  -6   5   2        2.67        0.25      2.52 o 
  -5   5   2     3445.12     3379.13     57.24 o 
  -4   5   2      170.73      181.06      8.20 o 
  -3   5   2     2245.21     2396.80     31.65 o 
  -2   5   2      265.76      276.49      4.82 o 
  -1   5   2    19797.87    17618.89    247.52 o 
   0   5   2      377.96      387.00      5.54 o 
   1   5   2     1727.49     1742.37     23.68 o 
   2   5   2        0.88        1.48      0.61 o 
   3   5   2      838.70      889.22     16.13 o 
   4   5   2        0.00        0.16      0.99 o 
   5   5   2     1008.63     1007.87     21.35 o 
   6   5   2       47.60       50.43      7.01 o 
   7   5   2       33.31       43.23      7.77 o 
  -7   6   2        1.92        5.58      4.74 o 
  -6   6   2      124.37      137.78      8.73 o 
  -5   6   2       27.51       29.88      3.74 o 
  -4   6   2        4.09        6.09      1.22 o 
  -3   6   2       42.20       43.19      3.41 o 
  -2   6   2       18.10        9.17      2.71 o 
  -1   6   2     5902.26     6176.79    120.05 o 
   0   6   2     5208.34     5393.66     75.39 o 
   1   6   2     1551.69     1543.05     21.21 o 
   2   6   2      398.96      405.00      8.44 o 
   3   6   2      346.86      388.54     11.81 o 
   4   6   2       18.35        9.50      1.56 o 
   5   6   2        2.41        1.57      1.63 o 
   6   6   2       31.19       31.17      4.94 o 
   7   6   2       99.75      103.42     10.79 o 
  -7   7   2       93.71       90.79     10.82 o 
  -6   7   2        1.52       -1.15      2.97 o 
  -5   7   2      280.79      275.36     10.26 o 
  -4   7   2       44.53       43.70      3.71 o 
  -3   7   2      118.97      118.68      4.39 o 
  -2   7   2     4749.71     5253.64     91.78 o 
  -1   7   2     4609.37     4848.70     75.17 o 
   0   7   2      125.23      151.33      7.66 o 
   1   7   2      954.78      976.27     14.16 o 
   2   7   2      417.86      409.81      6.57 o 
   3   7   2      890.92      896.16     15.14 o 
   4   7   2      265.79      281.86     11.11 o 
   5   7   2       68.88       78.27      8.34 o 
   6   7   2       14.42       21.00      4.37 o 
   7   7   2        8.31        7.38      3.89 o 
  -7   8   2       11.75       13.93      6.93 o 
  -6   8   2      285.37      275.42     16.28 o 
  -5   8   2      112.55      116.58      7.22 o 
  -4   8   2       50.09       44.84      3.24 o 
  -3   8   2      888.47      926.96     19.32 o 
  -2   8   2      717.32      733.65     15.17 o 
  -1   8   2     1869.40     1997.15     29.04 o 
   0   8   2      834.05      860.38     13.54 o 
   1   8   2       73.90       76.81      2.54 o 
   2   8   2      174.30      189.03      3.86 o 
   3   8   2      158.20      178.58      7.12 o 
   4   8   2       76.03       78.62      4.19 o 
   5   8   2        1.35        0.78      1.71 o 
   6   8   2       23.63       23.54      4.54 o 
   7   8   2       12.73        7.79      4.10 o 
  -7   9   2        1.73        4.13      4.87 o 
  -6   9   2      312.02      322.33     18.09 o 
  -5   9   2      260.30      261.15     14.69 o 
  -4   9   2      820.57      827.34     22.56 o 
  -3   9   2       90.61       90.21      4.02 o 
  -2   9   2      405.87      448.08     10.72 o 
  -1   9   2     1520.82     1614.35     23.89 o 
   0   9   2       23.57       21.48      1.69 o 
   1   9   2      310.50      332.89      6.14 o 
   2   9   2      620.21      597.42      9.13 o 
   3   9   2      282.45      281.44      7.33 o 
   4   9   2      132.81      121.28      5.37 o 
   5   9   2       10.16        5.97      2.10 o 
   6   9   2        3.91        8.89      2.87 o 
  -6  10   2        9.01        8.60      4.69 o 
  -5  10   2        4.38        1.39      2.81 o 
  -4  10   2       40.49       35.23      6.78 o 
  -3  10   2        8.72        8.93      2.43 o 
  -2  10   2       14.60       26.90      2.19 o 
  -1  10   2      777.67      874.58     14.53 o 
   0  10   2      160.05      178.23      4.43 o 
   1  10   2       94.46       89.56      3.11 o 
   2  10   2      189.51      215.63      4.52 o 
   3  10   2       23.30       34.32      2.11 o 
   4  10   2       65.54       57.42      5.57 o 
   5  10   2        8.26        4.88      2.27 o 
   6  10   2      227.76      231.33      9.83 o 
  -6  11   2      107.01      111.31     10.95 o 
  -5  11   2      205.07      218.35     13.64 o 
  -4  11   2      229.40      248.60     13.88 o 
  -3  11   2      201.75      202.26      8.36 o 
  -2  11   2      232.59      224.86      6.31 o 
  -1  11   2     1457.43     1507.44     24.02 o 
   0  11   2       13.66       21.73      1.55 o 
   1  11   2       29.46       28.31      1.65 o 
   2  11   2     3137.80     3049.05     40.11 o 
   3  11   2        4.94        2.24      1.15 o 
   4  11   2      102.48       96.57      6.04 o 
   5  11   2       80.75       73.35      5.25 o 
   6  11   2        7.26        4.51      3.51 o 
  -6  12   2        0.54       -2.65      3.32 o 
  -5  12   2       69.53       82.26     11.50 o 
  -4  12   2       37.78       37.44      7.37 o 
  -3  12   2     1127.01     1087.79     27.27 o 
  -2  12   2       28.83       26.55      3.08 o 
  -1  12   2      437.76      437.20      8.31 o 
   0  12   2        2.52        3.72      0.90 o 
   1  12   2      456.77      451.47      8.36 o 
   2  12   2      514.42      543.73     11.22 o 
   3  12   2      156.82      144.44     13.11 o 
   4  12   2       10.98       11.54      3.79 o 
   5  12   2       19.94       26.71      3.58 o 
   6  12   2       58.76       82.97      7.74 o 
  -6  13   2        1.58        0.81      4.11 o 
  -5  13   2        0.13        5.31      5.31 o 
  -4  13   2        0.78        2.06      3.54 o 
  -3  13   2       48.22       34.61      3.73 o 
  -2  13   2       49.15       44.57      3.87 o 
  -1  13   2     1300.06     1289.12     21.22 o 
   0  13   2      112.62      135.59      3.74 o 
   1  13   2      587.34      566.44     10.15 o 
   2  13   2       18.73       27.95      5.36 o 
   3  13   2     1307.34     1231.58     25.66 o 
   4  13   2       81.70       86.88      5.26 o 
   5  13   2      122.16      129.19      8.58 o 
   6  13   2       41.39       41.77      6.18 o 
  -6  14   2        9.64        5.83      4.58 o 
  -5  14   2       28.81       36.85      8.84 o 
  -4  14   2       13.64       20.34      6.19 o 
  -3  14   2     1004.95     1067.38     27.59 o 
  -2  14   2      660.22      636.59     17.93 o 
  -1  14   2        1.29        1.42      1.21 o 
   0  14   2      134.58      127.68      3.73 o 
   1  14   2      728.13      712.92     12.25 o 
   2  14   2       13.52       11.56      1.97 o 
   3  14   2      921.17      935.81     20.88 o 
   4  14   2       52.11       47.38      4.09 o 
   5  14   2        0.00       -1.11      2.55 o 
   6  14   2       70.90       67.26     10.34 o 
  -6  15   2        8.54        3.53      4.87 o 
  -5  15   2      140.23      168.64     16.80 o 
  -4  15   2        6.06       10.61      5.60 o 
  -3  15   2        1.60        6.21      2.46 o 
  -2  15   2        3.96        4.55      2.14 o 
  -1  15   2     1374.87     1305.02     31.34 o 
   0  15   2      540.28      547.41     10.08 o 
   1  15   2      499.15      484.94      9.92 o 
   2  15   2      106.46      102.11      4.38 o 
   3  15   2     1460.52     1429.37     27.36 o 
   4  15   2       66.98       48.75      5.38 o 
   5  15   2      235.74      271.58     16.20 o 
   6  15   2      120.72      110.78      9.43 o 
  -5  16   2      134.95      116.45     14.74 o 
  -4  16   2        4.34        4.13      4.13 o 
  -3  16   2      210.49      190.45     15.04 o 
  -2  16   2     1248.89     1192.38     29.98 o 
  -1  16   2        6.65       14.35      2.29 o 
   0  16   2      209.64      213.25      6.48 o 
   1  16   2       18.75       18.32      2.47 o 
   2  16   2       44.62       46.47      3.22 o 
   3  16   2      491.05      496.04     16.44 o 
   4  16   2      385.28      355.44     15.12 o 
   5  16   2       25.01       24.95      5.04 o 
  -5  17   2      204.18      223.47     20.34 o 
  -4  17   2      229.05      208.73     17.98 o 
  -3  17   2        0.72        3.54      3.54 o 
  -2  17   2      126.66       98.04      6.18 o 
  -1  17   2        3.19        1.27      1.62 o 
   0  17   2       58.89       53.76      3.60 o 
   1  17   2        7.62        6.79      1.63 o 
   2  17   2      692.80      691.95     17.07 o 
   3  17   2       56.29       73.13      7.43 o 
   4  17   2        0.17       -2.34      2.34 o 
   5  17   2       56.70       57.28     14.75 o 
  -5  18   2       77.73       77.43      9.11 o 
  -4  18   2        2.45        0.44      3.13 o 
  -3  18   2       84.88       85.07     14.00 o 
  -2  18   2      145.21      155.75      6.99 o 
  -1  18   2      382.01      379.97     11.29 o 
   0  18   2      348.13      341.54     10.11 o 
   1  18   2       98.90      103.00      5.10 o 
   2  18   2      118.92      121.99      7.44 o 
   3  18   2        0.32        0.66      2.42 o 
   4  18   2      336.13      329.23     14.15 o 
   5  18   2       35.81       44.93      6.39 o 
  -4  19   2      333.29      332.17     17.29 o 
  -3  19   2        2.32        1.42      3.04 o 
  -2  19   2        1.79        1.21      1.85 o 
  -1  19   2      183.22      181.15      7.48 o 
   0  19   2      526.28      511.66     15.44 o 
   1  19   2       20.27       16.85      4.06 o 
   2  19   2       10.82        5.88      2.79 o 
   3  19   2      114.77      121.51      8.01 o 
   4  19   2      154.04      165.55     10.14 o 
  -4  20   2       94.08      102.48     13.41 o 
  -3  20   2      131.74      116.85      9.65 o 
  -2  20   2        7.49        7.78      2.94 o 
  -1  20   2        2.25        3.96      4.63 o 
   0  20   2      111.62      110.02      6.59 o 
   1  20   2      253.15      254.87     21.23 o 
   2  20   2      420.01      423.36     27.12 o 
   3  20   2       87.52       88.27      7.19 o 
   4  20   2        0.92        0.00      3.15 o 
  -4  21   2       84.20       86.82      9.56 o 
  -3  21   2       35.14       26.81      5.58 o 
  -2  21   2        8.23        9.56      3.14 o 
  -1  21   2        5.10        7.10      2.98 o 
   0  21   2        6.90        5.02      3.44 o 
   1  21   2       21.35       24.56      5.20 o 
   2  21   2      176.41      192.81     17.98 o 
   3  21   2        8.85        8.84      6.49 o 
   4  21   2        6.09        2.11      3.51 o 
  -3  22   2      264.16      270.79     15.36 o 
  -2  22   2        4.44        4.38      3.82 o 
  -1  22   2      148.48      148.10     10.83 o 
   0  22   2        2.93        0.78      3.24 o 
   1  22   2      461.21      455.84     19.72 o 
   2  22   2       13.24       17.10      7.96 o 
   3  22   2      364.02      358.80     26.83 o 
  -3  23   2      114.39      127.88     10.95 o 
  -2  23   2       19.75       23.59      8.55 o 
  -1  23   2      129.21      130.79     10.72 o 
   0  23   2        3.46        6.33      4.03 o 
   1  23   2        8.06       15.04      7.37 o 
   2  23   2       12.92       16.80      7.96 o 
   3  23   2       20.12       21.52      9.14 o 
  -2  24   2        2.25        5.01      6.78 o 
  -1  24   2       56.93       66.95      8.44 o 
   0  24   2      230.46      226.67     14.16 o 
   1  24   2       43.65       52.18     11.20 o 
   2  24   2       11.95       12.38      7.96 o 
  -1  25   2      254.88      237.86     15.01 o 
   0  25   2        1.48        7.42      4.69 o 
   1  25   2       24.22       27.42     10.02 o 
  -7   0   3      152.17      156.36     12.25 o 
  -5   0   3     3468.74     3477.70     57.24 o 
  -3   0   3       40.84       52.50      4.54 o 
  -1   0   3     1243.97     1355.67     25.74 o 
   1   0   3     4416.92     4449.69     80.68 o 
   3   0   3     3843.34     4115.29     76.98 o 
   5   0   3      258.48      270.90     15.40 o 
   7   0   3      196.94      218.76     21.82 o 
  -7   1   3        0.58        2.96      2.80 o 
  -6   1   3      193.20      182.45      6.72 o 
  -5   1   3      115.97      116.61      3.55 o 
  -4   1   3      283.78      270.34     11.91 o 
  -3   1   3      205.00      205.79      4.27 o 
  -2   1   3      156.50      176.73      3.45 o 
  -1   1   3       72.12       93.25      2.10 o 
   0   1   3     2356.93     2407.00     33.02 o 
   1   1   3        3.91        9.38      0.77 o 
   2   1   3      122.68      125.02      3.30 o 
   3   1   3       31.69       32.57      1.77 o 
   4   1   3       16.55       17.16      1.70 o 
   5   1   3      431.17      430.43     15.40 o 
   6   1   3       11.94       11.00      3.83 o 
   7   1   3        1.53       -0.16      3.40 o 
  -7   2   3       17.36       19.30      3.90 o 
  -6   2   3      257.79      269.90      9.00 o 
  -5   2   3       50.93       60.25      3.95 o 
  -4   2   3      151.64      148.10      3.63 o 
  -3   2   3      129.73      142.82      3.24 o 
  -2   2   3      743.08      716.58     12.92 o 
  -1   2   3        7.57        3.77      0.59 o 
   0   2   3       66.81       77.57      3.43 o 
   1   2   3     2140.38     2145.77     28.34 o 
   2   2   3       31.11       50.39      1.73 o 
   3   2   3     1584.44     1679.12     23.71 o 
   4   2   3      459.96      422.93     27.26 o 
   5   2   3      818.85      765.30     24.30 o 
   6   2   3      234.78      224.66     11.87 o 
   7   2   3       36.88       35.88      7.29 o 
  -7   3   3        3.67        5.37      3.48 o 
  -6   3   3      726.66      718.27     19.12 o 
  -5   3   3       64.27       70.02      2.96 o 
  -4   3   3     1194.89     1148.59     16.03 o 
  -3   3   3      180.18      201.09      7.03 o 
  -2   3   3      135.10      161.70      3.55 o 
  -1   3   3     7597.88     7643.34    173.88 o 
   0   3   3     4721.23     4716.61     55.99 o 
   1   3   3     1423.48     1474.66     19.25 o 
   2   3   3      131.05      128.70      3.37 o 
   3   3   3        0.09        0.94      0.80 o 
   4   3   3       33.89       31.71      2.56 o 
   5   3   3      217.95      220.41      9.54 o 
   6   3   3       19.20       14.31      6.63 o 
   7   3   3       37.88       49.34      8.02 o 
  -7   4   3        0.98        0.79      3.12 o 
  -6   4   3      399.08      398.09     15.40 o 
  -5   4   3      101.63       89.75      3.33 o 
  -4   4   3      749.39      706.01     10.83 o 
  -3   4   3      242.19      273.58      8.23 o 
  -2   4   3        0.42        4.38      0.58 o 
  -1   4   3     1788.89     1838.24     22.79 o 
   0   4   3      303.38      309.60      5.03 o 
   1   4   3        7.04        9.99      1.00 o 
   2   4   3       20.56       38.10      1.83 o 
   3   4   3       28.19       22.64      2.15 o 
   4   4   3      214.44      207.27      5.90 o 
   5   4   3       66.53       66.50      6.50 o 
   6   4   3       73.78       81.16      8.94 o 
   7   4   3      172.10      119.70     17.39 o 
  -7   5   3        0.01        1.02      4.18 o 
  -6   5   3      382.55      370.35     14.80 o 
  -5   5   3        0.02       -0.61      1.66 o 
  -4   5   3      179.29      164.32      4.67 o 
  -3   5   3       75.80       60.84      4.43 o 
  -2   5   3     1260.90     1432.54     19.13 o 
  -1   5   3      384.68      371.78      6.14 o 
   0   5   3     2327.48     2315.35     28.28 o 
   1   5   3      420.80      459.05      6.84 o 
   2   5   3       29.22       47.55      2.05 o 
   3   5   3      130.60      148.42      4.74 o 
   4   5   3        7.67        8.04      1.56 o 
   5   5   3       38.78       34.81      3.14 o 
   6   5   3       45.79       42.51      7.81 o 
   7   5   3       19.70       17.58      5.73 o 
  -7   6   3        0.50        1.52      5.31 o 
  -6   6   3       47.69       46.19      7.14 o 
  -5   6   3      294.86      279.01     10.32 o 
  -4   6   3       26.77       26.51      2.06 o 
  -3   6   3       61.52       55.42      2.56 o 
  -2   6   3     1286.23     1191.82     18.85 o 
  -1   6   3     1788.65     1817.46     25.76 o 
   0   6   3     1142.14     1251.41     17.29 o 
   1   6   3     1437.76     1427.18     21.30 o 
   2   6   3     1669.16     1721.49     24.40 o 
   3   6   3      203.02      231.24      5.77 o 
   4   6   3      263.43      272.05      9.04 o 
   5   6   3       22.06       21.10      4.38 o 
   6   6   3        0.38        2.99      2.71 o 
   7   6   3       12.87       14.86      8.70 o 
  -7   7   3      158.69      169.77     13.80 o 
  -6   7   3      124.44      124.23     10.74 o 
  -5   7   3      204.84      188.22      9.29 o 
  -4   7   3      216.42      226.88      7.59 o 
  -3   7   3       67.64       59.42      2.14 o 
  -2   7   3     3333.92     3549.31     52.55 o 
  -1   7   3      165.17      134.63      6.75 o 
   0   7   3      896.45     1003.59     13.24 o 
   1   7   3      134.09      129.78      3.19 o 
   2   7   3       92.68      136.75      3.90 o 
   3   7   3       89.78       95.42      3.52 o 
   4   7   3       39.58       38.38      2.70 o 
   5   7   3      524.26      475.99     13.68 o 
   6   7   3        9.34        7.87      3.40 o 
   7   7   3       74.61      106.03     11.08 o 
  -7   8   3      192.73      210.14     15.74 o 
  -6   8   3       55.61       43.70      7.29 o 
  -5   8   3       53.75       38.62      7.96 o 
  -4   8   3        2.17        1.26      1.37 o 
  -3   8   3      457.49      435.29     13.58 o 
  -2   8   3     4467.51     4432.80     69.11 o 
  -1   8   3       84.20      121.49      3.70 o 
   0   8   3      349.19      348.35      8.52 o 
   1   8   3     1836.37     1803.03     24.99 o 
   2   8   3     1891.17     1997.40     25.78 o 
   3   8   3      570.63      553.99     10.68 o 
   4   8   3        2.19        3.67      1.52 o 
   5   8   3        0.49        2.42      1.96 o 
   6   8   3       18.08       26.06      7.25 o 
   7   8   3      208.05      198.12     23.00 o 
  -7   9   3       72.81       74.05     10.11 o 
  -6   9   3        1.60        2.77      3.92 o 
  -5   9   3       12.60       10.32      5.60 o 
  -4   9   3      194.36      181.97     13.74 o 
  -3   9   3      129.84      159.07      8.47 o 
  -2   9   3     1002.27     1078.19     25.87 o 
  -1   9   3      922.96      895.14     18.23 o 
   0   9   3      134.53      180.96      4.35 o 
   1   9   3      371.51      337.15      6.27 o 
   2   9   3      195.60      232.51      6.31 o 
   3   9   3      925.92      905.36     15.60 o 
   4   9   3       13.93       16.76      2.89 o 
   5   9   3       29.19       27.79      3.58 o 
   6   9   3      261.27      255.83     18.29 o 
  -6  10   3       19.82       29.96      6.72 o 
  -5  10   3      236.55      260.33     20.05 o 
  -4  10   3        2.19        3.77      2.12 o 
  -3  10   3     1218.50     1228.77     29.98 o 
  -2  10   3      312.01      350.39     11.20 o 
  -1  10   3        0.03        5.90      0.93 o 
   0  10   3      214.07      205.16      5.28 o 
   1  10   3     1003.88     1011.95     15.24 o 
   2  10   3      325.13      336.31     10.55 o 
   3  10   3     1303.09     1267.51     20.59 o 
   4  10   3        1.96       -0.66      1.39 o 
   5  10   3        0.59        0.56      1.88 o 
   6  10   3       50.42       51.09      5.16 o 
  -6  11   3      497.72      502.33     24.26 o 
  -5  11   3        7.05       18.57      6.78 o 
  -4  11   3      170.62      167.11     10.98 o 
  -3  11   3       25.80       21.82      6.33 o 
  -2  11   3      105.70       79.64      5.50 o 
  -1  11   3      464.58      476.17     10.68 o 
   0  11   3      453.11      483.71      8.14 o 
   1  11   3      112.78      116.19      3.32 o 
   2  11   3      669.19      631.12     11.12 o 
   3  11   3      411.88      397.82     12.52 o 
   4  11   3      179.06      180.20      7.35 o 
   5  11   3       30.95       43.81      4.93 o 
   6  11   3      293.49      288.02     11.35 o 
  -6  12   3      168.12      160.10     13.47 o 
  -5  12   3       13.13        5.31      4.72 o 
  -4  12   3       56.22       42.16      7.96 o 
  -3  12   3      807.33      818.23     22.13 o 
  -2  12   3     1101.30     1087.12     26.88 o 
  -1  12   3       11.12       18.17      1.56 o 
   0  12   3       68.63       65.07      2.51 o 
   1  12   3     1108.13     1100.91     15.58 o 
   2  12   3      542.92      544.15      9.30 o 
   3  12   3        8.48        9.91      2.94 o 
   4  12   3       17.25       20.08      2.90 o 
   5  12   3      107.86      109.89      6.43 o 
   6  12   3        1.15        2.32      3.42 o 
  -6  13   3      379.17      388.62     21.32 o 
  -5  13   3       16.78       15.63      6.78 o 
  -4  13   3      438.10      475.25     27.42 o 
  -3  13   3      451.14      426.94     14.15 o 
  -2  13   3        0.00        1.98      1.69 o 
  -1  13   3       22.29       26.37      1.90 o 
   0  13   3      145.01      149.29      4.36 o 
   1  13   3      982.09     1019.17     14.62 o 
   2  13   3     1157.88     1109.15     17.60 o 
   3  13   3      403.28      421.72     14.16 o 
   4  13   3       93.85       79.97      5.09 o 
   5  13   3        0.24        2.60      2.38 o 
   6  13   3       29.33       36.74      5.93 o 
  -6  14   3       56.71       69.23      9.88 o 
  -5  14   3       34.64       43.93      9.43 o 
  -4  14   3       47.01       59.85      9.43 o 
  -3  14   3       10.85        5.74      3.03 o 
  -2  14   3     1752.94     1622.73     38.21 o 
  -1  14   3       62.89       54.71      3.17 o 
   0  14   3       25.77       28.45      1.91 o 
   1  14   3       17.39       18.05      2.25 o 
   2  14   3      564.19      578.43     11.22 o 
   3  14   3      247.16      220.53      7.99 o 
   4  14   3      349.89      336.49     10.91 o 
   5  14   3       43.96       35.35      5.24 o 
   6  14   3      348.64      434.94     17.95 o 
  -6  15   3      158.48      206.25     15.61 o 
  -5  15   3       44.83       67.81     11.50 o 
  -4  15   3      110.28      108.79     12.68 o 
  -3  15   3      165.39      168.76      8.36 o 
  -2  15   3       69.15       62.71      4.90 o 
  -1  15   3        2.11        1.75      1.62 o 
   0  15   3      283.26      267.42      9.88 o 
   1  15   3      196.00      193.24      5.41 o 
   2  15   3      418.46      418.47     12.98 o 
   3  15   3      312.99      306.19     10.77 o 
   4  15   3        3.83        2.17      2.45 o 
   5  15   3       45.65       45.16      6.05 o 
  -5  16   3      115.69      126.77     15.33 o 
  -4  16   3       39.89       32.73      7.67 o 
  -3  16   3       46.10       61.88      6.13 o 
  -2  16   3      165.12      141.42      7.60 o 
  -1  16   3       94.54       77.03      5.08 o 
   0  16   3      599.14      558.80     12.61 o 
   1  16   3      181.95      170.92      4.86 o 
   2  16   3      511.66      479.86     13.32 o 
   3  16   3       87.93       81.71      5.13 o 
   4  16   3       90.12      102.06      7.54 o 
   5  16   3       29.45       30.65      5.43 o 
  -5  17   3        2.00        0.00      4.72 o 
  -4  17   3        3.02        0.88      4.13 o 
  -3  17   3       95.89       90.46      7.40 o 
  -2  17   3      132.12      124.41      7.00 o 
  -1  17   3        3.01        1.94      1.80 o 
   0  17   3        0.57        2.28      1.61 o 
   1  17   3      482.40      469.85     12.64 o 
   2  17   3      393.78      397.57     13.64 o 
   3  17   3       41.08       33.77      4.45 o 
   4  17   3        9.00       15.91      5.21 o 
   5  17   3      555.13      608.21     21.41 o 
  -5  18   3       44.84       39.21     10.02 o 
  -4  18   3       10.08       15.33      6.49 o 
  -3  18   3       49.31       51.59      8.55 o 
  -2  18   3      314.95      268.92     11.01 o 
  -1  18   3      439.23      384.40     11.52 o 
   0  18   3      168.46      157.71      6.53 o 
   1  18   3      117.33      114.76      5.69 o 
   2  18   3      385.29      371.49     10.33 o 
   3  18   3       46.78       55.29      5.55 o 
   4  18   3        4.25        4.29      3.21 o 
   5  18   3        5.19       10.43      4.21 o 
  -4  19   3       62.69       65.45     10.91 o 
  -3  19   3      182.78      160.09     14.74 o 
  -2  19   3        7.18        3.03      2.40 o 
  -1  19   3        6.40       10.57      2.47 o 
   0  19   3       90.77       98.31      6.16 o 
   1  19   3       40.75       37.08      4.11 o 
   2  19   3      189.16      184.41     12.67 o 
   3  19   3      223.48      227.12     10.94 o 
   4  19   3       60.99       61.00     11.81 o 
  -4  20   3       11.52       15.08      5.10 o 
  -3  20   3        4.85       -0.15      3.13 o 
  -2  20   3      276.15      270.29     11.32 o 
  -1  20   3        9.96        8.01      3.60 o 
   0  20   3       11.84       13.78      3.14 o 
   1  20   3      346.92      331.46     15.45 o 
   2  20   3        5.66        4.42      5.90 o 
   3  20   3      125.57      125.59     15.33 o 
   4  20   3      141.47      157.54     10.12 o 
  -4  21   3      279.31      276.60     16.34 o 
  -3  21   3       78.32       78.49      8.39 o 
  -2  21   3       38.39       32.84      5.26 o 
  -1  21   3        0.94        0.05      2.27 o 
   0  21   3       97.03      100.54      6.59 o 
   1  21   3      262.50      265.56     14.06 o 
   2  21   3       49.26       52.77     10.91 o 
   3  21   3       29.97       31.25      9.14 o 
   4  21   3       22.75       26.83      9.43 o 
  -3  22   3       56.67       67.31     12.24 o 
  -2  22   3      326.38      299.24     17.16 o 
  -1  22   3        4.36        0.89      2.64 o 
   0  22   3       41.53       49.23      8.55 o 
   1  22   3      102.75      112.03     14.74 o 
   2  22   3      535.61      558.39     34.49 o 
   3  22   3       78.96       97.29     14.74 o 
  -3  23   3       33.47       35.39      6.58 o 
  -2  23   3        2.72        1.36      3.54 o 
  -1  23   3      120.15      114.38     10.11 o 
   0  23   3      141.12      154.02     11.33 o 
   1  23   3       36.52       32.73     10.02 o 
   2  23   3        0.82        5.31      6.19 o 
  -2  24   3      183.17      178.66     18.57 o 
  -1  24   3       31.72       39.51      6.98 o 
   0  24   3       33.60       35.10      6.75 o 
   1  24   3       39.18       36.85     10.61 o 
   2  24   3        1.26       -2.36      5.90 o 
   0  25   3       40.35       40.53      7.35 o 
  -6   0   4      408.01      428.94     12.64 o 
  -4   0   4      381.19      352.23      9.79 o 
  -2   0   4      490.81      441.92     10.34 o 
   0   0   4    10028.19     9378.19    419.79 o 
   2   0   4      748.32      721.99     15.86 o 
   4   0   4     2923.44     2869.07     62.01 o 
   6   0   4       34.84       39.51      9.43 o 
  -7   1   4        1.71        0.64      2.75 o 
  -6   1   4      286.06      286.58      7.25 o 
  -5   1   4       41.07       42.27      2.30 o 
  -4   1   4      218.06      212.62      4.58 o 
  -3   1   4       13.24       20.26      1.89 o 
  -2   1   4      895.98      970.98     14.12 o 
  -1   1   4      585.86      561.83      8.49 o 
   0   1   4     3056.83     2849.15     37.20 o 
   1   1   4     1007.44     1082.12     19.92 o 
   2   1   4        0.13        2.66      0.68 o 
   3   1   4        2.05        5.54      2.18 o 
   4   1   4      384.30      370.98     12.31 o 
   5   1   4      244.86      214.35      9.63 o 
   6   1   4      268.63      225.13     14.28 o 
   7   1   4        0.99       -0.17      3.74 o 
  -7   2   4      118.72      108.79      7.39 o 
  -6   2   4      553.53      561.02     11.66 o 
  -5   2   4      160.47      155.87      4.20 o 
  -4   2   4      135.73      131.33      3.66 o 
  -3   2   4      267.27      310.35      6.33 o 
  -2   2   4     1493.95     1546.02     22.54 o 
  -1   2   4       12.67       14.61      0.87 o 
   0   2   4     1435.10     1427.23     19.37 o 
   1   2   4      152.39      178.41      5.10 o 
   2   2   4     1011.52     1063.15     15.54 o 
   3   2   4      747.28      740.74     12.53 o 
   4   2   4      438.34      464.67     19.75 o 
   5   2   4       40.97       36.69      8.04 o 
   6   2   4       57.48       47.31      7.26 o 
   7   2   4       11.53        9.93      4.87 o 
  -7   3   4        6.26        4.03      2.99 o 
  -6   3   4      415.43      412.19     15.82 o 
  -5   3   4       17.87       15.07      1.62 o 
  -4   3   4       18.38       20.84      2.63 o 
  -3   3   4      121.08      108.38      3.26 o 
  -2   3   4      156.29      153.74      3.64 o 
  -1   3   4      702.01      662.08     11.22 o 
   0   3   4      413.81      385.91      5.91 o 
   1   3   4      798.54      828.98     18.33 o 
   2   3   4      638.47      698.99     10.92 o 
   3   3   4      168.51      146.26      5.03 o 
   4   3   4      215.42      217.56     14.09 o 
   5   3   4      497.67      420.72     14.25 o 
   6   3   4      109.73      117.57     17.54 o 
   7   3   4        7.86        6.62      7.08 o 
  -7   4   4       20.79       19.94      6.16 o 
  -6   4   4        3.36        3.45      2.19 o 
  -5   4   4      863.67      834.18     13.53 o 
  -4   4   4      469.48      478.89      8.22 o 
  -3   4   4       66.46       85.35      2.86 o 
  -2   4   4      807.63      863.26     11.98 o 
  -1   4   4        2.08        1.59      0.48 o 
   0   4   4        8.29       10.11      0.77 o 
   1   4   4     1525.78     1520.86     19.37 o 
   2   4   4      291.15      301.69      5.89 o 
   3   4   4      685.03      643.28     12.98 o 
   4   4   4       10.85        7.27      2.02 o 
   5   4   4       17.08       15.20      3.34 o 
   6   4   4       60.47       60.64      8.01 o 
   7   4   4       52.13       43.23      8.01 o 
  -7   5   4       21.71       23.32      6.58 o 
  -6   5   4      207.84      192.05     13.01 o 
  -5   5   4        0.84        1.08      1.28 o 
  -4   5   4      147.71      134.59      5.78 o 
  -3   5   4     1259.83     1313.15     17.43 o 
  -2   5   4      215.36      242.73      4.14 o 
  -1   5   4      124.25      129.56      6.82 o 
   0   5   4     4291.72     4554.94     54.61 o 
   1   5   4        0.89        1.61      0.53 o 
   2   5   4     2345.39     2737.73     36.71 o 
   3   5   4       50.71       43.44      2.51 o 
   4   5   4      276.02      286.13      9.77 o 
   5   5   4      571.27      571.17     15.52 o 
   6   5   4       98.55       70.08      8.35 o 
   7   5   4       15.61       13.80      5.45 o 
  -7   6   4      249.01      263.29     16.87 o 
  -6   6   4      103.83      108.41     10.24 o 
  -5   6   4      423.45      425.75     10.93 o 
  -4   6   4       97.32       86.63      3.04 o 
  -3   6   4      200.34      193.52      4.02 o 
  -2   6   4     4560.61     4913.19     59.33 o 
  -1   6   4     1000.12      952.08     14.97 o 
   0   6   4       57.08       49.32      1.63 o 
   1   6   4      181.89      160.57      4.14 o 
   2   6   4        4.03        6.90      1.09 o 
   3   6   4      433.13      423.38      9.60 o 
   4   6   4      301.41      279.77      7.83 o 
   5   6   4      186.45      173.57     14.60 o 
   6   6   4      152.87      151.10     11.59 o 
   7   6   4      318.55      371.04     20.47 o 
  -7   7   4        1.52       -1.43      4.03 o 
  -6   7   4      160.51      161.49     12.32 o 
  -5   7   4       17.92       17.98      6.19 o 
  -4   7   4      478.44      472.18     11.00 o 
  -3   7   4       68.87       72.75      4.07 o 
  -2   7   4       78.80       87.99      2.37 o 
  -1   7   4      453.04      506.20      8.79 o 
   0   7   4     1602.32     1687.47     23.08 o 
   1   7   4      684.71      769.53     10.97 o 
   2   7   4      508.91      462.37      9.36 o 
   3   7   4      376.78      351.86     11.75 o 
   4   7   4        0.86        2.69      1.41 o 
   5   7   4      193.76      231.24      9.11 o 
   6   7   4       34.18       23.40      5.66 o 
  -7   8   4        4.20        8.79      5.74 o 
  -6   8   4      312.37      329.09     18.30 o 
  -5   8   4       26.19       46.58      8.84 o 
  -4   8   4       14.11       10.18      2.77 o 
  -3   8   4       75.61       77.50      2.48 o 
  -2   8   4    10567.60    10736.33    157.40 o 
  -1   8   4      727.40      835.06     13.69 o 
   0   8   4     1490.65     1559.47     21.67 o 
   1   8   4      645.03      662.67     16.41 o 
   2   8   4      464.80      473.75      9.10 o 
   3   8   4       28.67       30.53      2.27 o 
   4   8   4      574.94      553.75     12.41 o 
   5   8   4        4.77        6.44      2.30 o 
   6   8   4      197.53      217.08     13.95 o 
  -6   9   4       90.81      101.02     10.37 o 
  -5   9   4       53.13       48.94      9.14 o 
  -4   9   4      759.50      760.12     21.24 o 
  -3   9   4       47.47       45.89      3.45 o 
  -2   9   4      186.68      199.25     10.51 o 
  -1   9   4     1177.30     1191.89     18.74 o 
   0   9   4      694.74      688.49     11.71 o 
   1   9   4      519.22      582.47     12.54 o 
   2   9   4     1294.30     1276.29     18.30 o 
   3   9   4       12.82       15.25      2.66 o 
   4   9   4      449.40      452.38     10.94 o 
   5   9   4       71.04       48.25      4.42 o 
   6   9   4      319.78      314.86     17.20 o 
  -6  10   4       20.56       21.23      5.81 o 
  -5  10   4      247.30      230.26     18.57 o 
  -4  10   4       22.89       27.98      3.71 o 
  -3  10   4        0.72        1.05      1.69 o 
  -2  10   4     4332.81     4167.33     87.76 o 
  -1  10   4        3.67        1.56      0.83 o 
   0  10   4      328.29      297.83      5.60 o 
   1  10   4      438.69      426.15      8.72 o 
   2  10   4      734.58      719.26     11.42 o 
   3  10   4       12.77       13.60      1.74 o 
   4  10   4      618.41      616.34     18.59 o 
   5  10   4      135.40      141.13      7.10 o 
   6  10   4       65.85       96.47      9.92 o 
  -6  11   4        7.65        8.78      4.87 o 
  -5  11   4       40.34       43.63      9.14 o 
  -4  11   4      485.29      482.26     18.13 o 
  -3  11   4      781.44      761.01     26.28 o 
  -2  11   4      572.69      623.72     20.19 o 
  -1  11   4      421.75      393.53      9.12 o 
   0  11   4      810.36      801.78     12.40 o 
   1  11   4       79.50       86.52      4.85 o 
   2  11   4     1778.97     1802.41     25.04 o 
   3  11   4      783.41      779.09     15.31 o 
   4  11   4       13.68       12.15      2.48 o 
   5  11   4      196.62      175.37     10.77 o 
   6  11   4       99.80       97.09      8.01 o 
  -6  12   4       39.65       60.63      8.90 o 
  -5  12   4       35.69       42.75      8.84 o 
  -4  12   4       63.96       72.44     10.91 o 
  -3  12   4      477.13      525.29     16.37 o 
  -2  12   4        0.05        2.30      1.64 o 
  -1  12   4      253.50      223.42      6.20 o 
   0  12   4      115.82      117.81      3.22 o 
   1  12   4       88.15       79.36      4.54 o 
   2  12   4      136.21      138.35      6.57 o 
   3  12   4      350.81      324.46      9.24 o 
   4  12   4       12.20       15.31      3.06 o 
   5  12   4        1.46        3.18      2.23 o 
   6  12   4        3.36        4.14      2.95 o 
  -6  13   4       41.12       42.32      7.91 o 
  -5  13   4       24.96       37.74      8.84 o 
  -4  13   4      353.16      292.76     20.34 o 
  -3  13   4      157.94      146.25      7.99 o 
  -2  13   4      108.88       94.06      5.57 o 
  -1  13   4      179.29      169.91      6.10 o 
   0  13   4      281.82      282.77      6.04 o 
   1  13   4        0.02        0.91      0.94 o 
   2  13   4       20.81       28.80      4.37 o 
   3  13   4       29.65       33.29      3.06 o 
   4  13   4       17.64       16.90      3.31 o 
   5  13   4      462.47      471.88     14.44 o 
   6  13   4       21.74       31.54      6.53 o 
  -6  14   4       35.28       31.72      7.68 o 
  -5  14   4      142.38      128.84     14.74 o 
  -4  14   4      199.15      202.54     16.51 o 
  -3  14   4       13.96       22.99      3.58 o 
  -2  14   4        1.77        2.04      1.69 o 
  -1  14   4      363.74      354.39      9.97 o 
   0  14   4        0.16        0.45      1.17 o 
   1  14   4      767.51      691.35     11.45 o 
   2  14   4      137.49      136.84      5.02 o 
   3  14   4       23.99       25.86      2.92 o 
   4  14   4        9.82        7.22      2.47 o 
   5  14   4       87.31       95.46      7.11 o 
  -5  15   4       44.08       45.70     10.02 o 
  -4  15   4       87.98       93.16     11.79 o 
  -3  15   4        6.16        1.15      2.18 o 
  -2  15   4       54.12       38.25      4.04 o 
  -1  15   4       23.88       32.76      4.73 o 
   0  15   4        0.16        0.06      1.37 o 
   1  15   4      738.73      751.96     13.06 o 
   2  15   4       10.63        7.13      1.91 o 
   3  15   4      164.92      167.94      7.11 o 
   4  15   4       26.71       24.40      3.72 o 
   5  15   4       51.43       53.50      6.35 o 
  -5  16   4      200.73      227.60     20.05 o 
  -4  16   4       35.21       34.79      7.96 o 
  -3  16   4        0.00       -0.58      2.34 o 
  -2  16   4       50.18       66.16      5.16 o 
  -1  16   4      320.58      271.51     10.29 o 
   0  16   4        0.12        1.85      1.54 o 
   1  16   4       38.50       40.29      6.04 o 
   2  16   4      276.95      276.32      9.03 o 
   3  16   4      105.50      108.86      8.85 o 
   4  16   4       48.97       43.64      5.32 o 
   5  16   4       57.83       67.45      7.10 o 
  -5  17   4       23.63       18.57      7.67 o 
  -4  17   4      104.63      119.99     13.27 o 
  -3  17   4        0.96       -2.36      2.65 o 
  -2  17   4        4.86        3.71      2.20 o 
  -1  17   4        7.30        6.51      2.33 o 
   0  17   4      372.15      346.75     12.13 o 
   1  17   4      224.07      244.04      9.46 o 
   2  17   4      342.12      359.04     10.92 o 
   3  17   4        5.21        5.45      2.38 o 
   4  17   4       87.50       83.05      7.21 o 
   5  17   4       99.40      113.04     11.84 o 
  -5  18   4       12.24       11.79      6.78 o 
  -4  18   4       14.56        9.14      5.60 o 
  -3  18   4        3.89        9.18      3.83 o 
  -2  18   4       90.91      106.21      8.01 o 
  -1  18   4      542.17      515.07     16.28 o 
   0  18   4      144.17      134.06      6.18 o 
   1  18   4      208.63      197.06      8.54 o 
   2  18   4      591.54      589.40     18.91 o 
   3  18   4       42.48       44.38      6.49 o 
   4  18   4      136.67      145.41      9.35 o 
  -4  19   4      116.26      130.61     14.45 o 
  -3  19   4       31.65       31.25      7.67 o 
  -2  19   4      221.85      206.74     11.65 o 
  -1  19   4        1.68        7.05      2.45 o 
   0  19   4       23.53       21.66      3.50 o 
   1  19   4        8.88        8.48      2.72 o 
   2  19   4     1698.60     1601.37     52.23 o 
   3  19   4       41.75       31.84      8.84 o 
   4  19   4       11.15        7.96      3.65 o 
  -4  20   4       96.75       97.88     13.27 o 
  -3  20   4       50.27       57.78      9.73 o 
  -2  20   4      135.92      115.85      9.02 o 
  -1  20   4       83.01       82.21      5.31 o 
   0  20   4        1.09        1.71      2.30 o 
   1  20   4      393.12      397.58     13.66 o 
   2  20   4      111.14      126.48     15.04 o 
   3  20   4       31.38       25.06      8.55 o 
   4  20   4      136.75      156.84     17.98 o 
  -3  21   4       74.39       77.24     11.20 o 
  -2  21   4      224.66      218.80     10.41 o 
  -1  21   4      281.75      291.53     11.86 o 
   0  21   4       10.49        7.10      2.89 o 
   1  21   4       95.81      101.71     14.15 o 
   2  21   4      240.01      247.65     21.82 o 
   3  21   4       86.56       81.67     13.27 o 
  -3  22   4       29.02       27.85      5.95 o 
  -2  22   4       70.25       59.37      5.99 o 
  -1  22   4       32.81       33.43      5.31 o 
   0  22   4       75.25       77.85      8.27 o 
   1  22   4      298.42      265.63     22.11 o 
   2  22   4       86.49       79.60     13.56 o 
   3  22   4       72.62       74.59     13.27 o 
  -2  23   4       66.32       63.87      6.33 o 
  -1  23   4      101.32      102.74      7.38 o 
   0  23   4       11.72       13.84      7.52 o 
   1  23   4       98.42       88.74     14.15 o 
   2  23   4      269.53      275.66     23.88 o 
  -1  24   4       22.04       21.37      5.92 o 
   0  24   4        0.67        1.64      3.82 o 
   1  24   4       24.12       29.48     10.02 o 
  -7   0   5      688.60      665.74     27.40 o 
  -5   0   5      692.09      663.46     14.87 o 
  -3   0   5     2399.69     2555.58     49.28 o 
  -1   0   5      962.94      876.73     18.07 o 
   1   0   5        5.93        3.84      0.99 o 
   3   0   5      245.40      243.36      8.47 o 
   5   0   5       33.40       33.56      7.37 o 
   7   0   5        2.73        7.37      6.49 o 
  -7   1   5      112.79      125.41      8.69 o 
  -6   1   5       92.04       88.93      3.79 o 
  -5   1   5       24.47       21.97      1.82 o 
  -4   1   5        2.98        4.59      1.17 o 
  -3   1   5      324.63      290.64      6.19 o 
  -2   1   5        7.80        9.68      0.94 o 
  -1   1   5     1622.47     1570.09     21.51 o 
   0   1   5      255.42      246.64     10.29 o 
   1   1   5     1359.73     1385.25     19.52 o 
   2   1   5       23.42       26.03      1.59 o 
   3   1   5       40.01       35.40      3.27 o 
   4   1   5       32.97       24.74      3.95 o 
   5   1   5        0.15       -0.81      1.87 o 
   6   1   5       19.48       16.06      5.10 o 
   7   1   5        2.09        2.65      3.96 o 
  -7   2   5      236.79      247.13     10.86 o 
  -6   2   5      161.73      162.88      5.72 o 
  -5   2   5       94.18      100.09      3.53 o 
  -4   2   5      398.23      386.00      7.21 o 
  -3   2   5       85.58       98.82      2.89 o 
  -2   2   5       28.03       42.07      1.66 o 
  -1   2   5      100.90       67.45      4.28 o 
   0   2   5     2655.77     2757.24     36.44 o 
   1   2   5      959.50      888.17     13.26 o 
   2   2   5       17.39       21.30      1.96 o 
   3   2   5      200.85      210.99      5.42 o 
   4   2   5      821.88      788.75     17.30 o 
   5   2   5       33.64       25.88      4.26 o 
   6   2   5       27.01       18.23      5.24 o 
   7   2   5        4.83        1.03      3.75 o 
  -7   3   5      332.20      328.96     25.21 o 
  -6   3   5      263.60      267.05      8.39 o 
  -5   3   5       52.11       45.15      2.70 o 
  -4   3   5      144.25      136.73      3.82 o 
  -3   3   5       29.43       16.24      1.56 o 
  -2   3   5      125.60      153.33      5.76 o 
  -1   3   5      171.06      173.39      3.44 o 
   0   3   5     6454.40     6663.77     85.28 o 
   1   3   5     1207.15     1245.69     17.64 o 
   2   3   5      481.20      522.03      7.97 o 
   3   3   5       75.41       52.43      6.16 o 
   4   3   5      117.22      106.58      5.03 o 
   5   3   5      505.31      459.62     17.30 o 
   6   3   5      173.47      190.34     13.18 o 
   7   3   5        8.09       12.17      5.41 o 
  -7   4   5        6.30        2.60      4.06 o 
  -6   4   5       57.25       56.52      3.87 o 
  -5   4   5       43.86       39.18      3.44 o 
  -4   4   5      675.10      612.12      9.95 o 
  -3   4   5      593.48      613.81     10.09 o 
  -2   4   5       21.62       10.02      1.22 o 
  -1   4   5       14.21        4.59      0.93 o 
   0   4   5     1301.65     1385.08     18.00 o 
   1   4   5     1507.86     1725.74     22.09 o 
   2   4   5      114.73      143.94      3.89 o 
   3   4   5      238.15      244.03      6.87 o 
   4   4   5      385.08      392.26     10.69 o 
   5   4   5      151.32      167.55     19.02 o 
   6   4   5       10.57       23.67      5.87 o 
   7   4   5       16.20       12.30      5.52 o 
  -7   5   5        0.48        2.85      4.72 o 
  -6   5   5      123.29      129.51      7.13 o 
  -5   5   5       89.66       78.27      3.66 o 
  -4   5   5      480.26      491.54      8.90 o 
  -3   5   5       23.98       31.77      2.10 o 
  -2   5   5      892.86     1023.11     14.12 o 
  -1   5   5        4.73       11.96      0.85 o 
   0   5   5     4003.43     4076.67     52.83 o 
   1   5   5       99.80      110.80      3.54 o 
   2   5   5     3237.43     3202.12     44.87 o 
   3   5   5       16.00       35.45      3.57 o 
   4   5   5      659.42      611.61     14.63 o 
   5   5   5       20.80       21.57      4.11 o 
   6   5   5      433.13      425.45     20.93 o 
   7   5   5       36.68       49.76     21.67 o 
  -7   6   5       32.35       39.26      7.85 o 
  -6   6   5        8.49        8.28      3.24 o 
  -5   6   5      731.83      748.84     19.32 o 
  -4   6   5       48.48       51.18      4.05 o 
  -3   6   5       19.37       24.90      2.25 o 
  -2   6   5      137.27      167.43      3.70 o 
  -1   6   5     1096.96     1155.26     16.44 o 
   0   6   5     1506.19     1607.67     22.16 o 
   1   6   5     4934.86     5428.06     70.33 o 
   2   6   5      487.36      422.33      7.93 o 
   3   6   5      310.43      312.97      8.10 o 
   4   6   5       13.12       10.75      2.70 o 
   5   6   5      533.09      535.71     19.83 o 
   6   6   5        1.68       10.00      4.19 o 
  -7   7   5       94.96       98.59     11.05 o 
  -6   7   5      326.08      314.20     23.88 o 
  -5   7   5       36.52       33.20      3.97 o 
  -4   7   5      132.05      147.83      4.98 o 
  -3   7   5      452.79      424.52      7.48 o 
  -2   7   5      547.13      500.31      8.15 o 
  -1   7   5       22.42       30.37      1.66 o 
   0   7   5       19.08       35.18      2.86 o 
   1   7   5      358.90      376.02      8.00 o 
   2   7   5       48.18       35.80      2.40 o 
   3   7   5      101.51      103.97      5.96 o 
   4   7   5       11.93       17.81      3.43 o 
   5   7   5       42.16       32.33      4.98 o 
   6   7   5      108.49      135.32     22.11 o 
  -6   8   5       93.18      102.15     10.37 o 
  -5   8   5      596.47      575.02     21.72 o 
  -4   8   5      331.23      300.25      9.73 o 
  -3   8   5       52.36       55.80      2.83 o 
  -2   8   5      135.83      147.14      3.92 o 
  -1   8   5     4257.81     4251.60     55.74 o 
   0   8   5        7.77        6.08      0.85 o 
   1   8   5      246.59      324.27      6.31 o 
   2   8   5      110.69      144.97      8.17 o 
   3   8   5      367.87      345.89      8.02 o 
   4   8   5       53.11       58.65      5.78 o 
   5   8   5       77.97       63.70      5.55 o 
   6   8   5       15.53       10.90      4.46 o 
  -6   9   5       10.23       15.92      7.08 o 
  -5   9   5      104.05      104.07     12.38 o 
  -4   9   5       21.06       17.42      2.82 o 
  -3   9   5      576.76      569.50     14.36 o 
  -2   9   5      685.89      664.89     12.38 o 
  -1   9   5     1140.95     1101.10     23.37 o 
   0   9   5       59.52       76.17      2.92 o 
   1   9   5       58.32       57.41      2.63 o 
   2   9   5       12.61       17.28      1.73 o 
   3   9   5     2151.06     2156.77     33.05 o 
   4   9   5       17.14       20.15      2.70 o 
   5   9   5        1.44        0.11      2.15 o 
   6   9   5       16.28       21.92     10.17 o 
  -6  10   5        3.71        6.19      5.90 o 
  -5  10   5      293.51      334.92     23.29 o 
  -4  10   5        0.84        1.29      1.66 o 
  -3  10   5     1443.70     1446.40     29.76 o 
  -2  10   5      170.47      155.05      4.31 o 
  -1  10   5      515.22      470.37     10.67 o 
   0  10   5      125.67      113.82      3.18 o 
   1  10   5       51.82       81.25      3.20 o 
   2  10   5       40.73       57.61      5.99 o 
   3  10   5       64.69       73.73      3.52 o 
   4  10   5      290.08      254.33      9.12 o 
   5  10   5      278.47      267.83     11.54 o 
   6  10   5       46.98       33.08      7.52 o 
  -6  11   5      155.93      180.14     18.28 o 
  -5  11   5       20.89       24.47      7.37 o 
  -4  11   5        2.42        4.69      2.69 o 
  -3  11   5     5153.76     4880.02    103.45 o 
  -2  11   5      342.23      362.39     10.30 o 
  -1  11   5       92.72       94.73      3.52 o 
   0  11   5       32.87       44.31      3.10 o 
   1  11   5      311.16      316.32      6.90 o 
   2  11   5        2.09       10.60      1.54 o 
   3  11   5      254.22      246.77     11.91 o 
   4  11   5       11.21        9.83      2.59 o 
   5  11   5      744.97      795.32     23.48 o 
   6  11   5       11.84       12.21      4.78 o 
  -6  12   5       83.84       75.47     12.97 o 
  -5  12   5       14.28       13.86      6.49 o 
  -4  12   5       41.33       40.96     13.86 o 
  -3  12   5       12.24       14.27      3.11 o 
  -2  12   5      232.98      219.58      8.94 o 
  -1  12   5      357.89      327.96      8.45 o 
   0  12   5      819.50      768.49     14.33 o 
   1  12   5       14.35        8.14      1.32 o 
   2  12   5      837.34      817.26     14.55 o 
   3  12   5        8.40       11.26      2.05 o 
   4  12   5      193.10      176.57      7.62 o 
   5  12   5        4.78       12.83      3.28 o 
   6  12   5       44.91       55.03      7.63 o 
  -6  13   5      219.75      224.06     21.23 o 
  -5  13   5       94.78       83.43     11.79 o 
  -4  13   5       84.43       85.69      9.43 o 
  -3  13   5     1396.58     1265.03     41.13 o 
  -2  13   5      100.00       83.00      5.73 o 
  -1  13   5       24.33       26.58      2.77 o 
   0  13   5      693.01      656.55     14.74 o 
   1  13   5      341.03      330.03      7.83 o 
   2  13   5     1249.60     1201.42     21.44 o 
   3  13   5        7.22        7.56      2.05 o 
   4  13   5      182.73      184.88      7.97 o 
   5  13   5      147.87      164.09      8.09 o 
   6  13   5      124.69      150.58     11.83 o 
  -6  14   5       31.72       25.35      9.43 o 
  -5  14   5        4.28        6.19      5.01 o 
  -4  14   5      352.41      342.29     23.00 o 
  -3  14   5       23.33       24.51      4.38 o 
  -2  14   5      334.15      307.85     11.45 o 
  -1  14   5       14.55       16.72      2.77 o 
   0  14   5       37.02       41.42      3.09 o 
   1  14   5      262.31      291.15     13.67 o 
   2  14   5        0.54        0.95      1.50 o 
   3  14   5        1.29        0.06      1.68 o 
   4  14   5       84.92       89.96      5.76 o 
   5  14   5       53.95       59.27      5.45 o 
  -5  15   5       11.87       16.22      7.08 o 
  -4  15   5      547.25      484.98     28.89 o 
  -3  15   5       20.84       27.18      4.57 o 
  -2  15   5       39.57       32.66      3.86 o 
  -1  15   5       16.83       16.97      3.44 o 
   0  15   5     1218.22     1116.03     25.14 o 
   1  15   5       49.92       50.14      4.14 o 
   2  15   5      630.97      620.24     14.28 o 
   3  15   5        0.20        0.20      1.83 o 
   4  15   5       53.36       56.31      4.82 o 
   5  15   5        0.03        0.60      2.44 o 
  -5  16   5       56.64       63.39     11.50 o 
  -4  16   5        5.25        0.29      3.83 o 
  -3  16   5      134.52      124.03      8.76 o 
  -2  16   5        0.17        0.13      1.72 o 
  -1  16   5       23.89       25.13      3.54 o 
   0  16   5        0.01        1.18      1.75 o 
   1  16   5     2463.13     2509.18     44.15 o 
   2  16   5       25.85       20.82      4.02 o 
   3  16   5      170.65      183.58      7.71 o 
   4  16   5       10.17        8.27      2.71 o 
   5  16   5       54.07       56.48      6.85 o 
  -5  17   5       42.52       51.59     10.32 o 
  -4  17   5        0.00       -0.88      4.13 o 
  -3  17   5      683.09      620.11     22.93 o 
  -2  17   5        0.46        0.46      2.34 o 
  -1  17   5        1.07        0.43      1.84 o 
   0  17   5       28.46       19.88      3.25 o 
   1  17   5       54.23       69.61      5.32 o 
   2  17   5       13.45       13.53      4.13 o 
   3  17   5       74.07       66.06      5.00 o 
   4  17   5        0.36        0.78      2.90 o 
   5  17   5       11.90       19.62      4.96 o 
  -4  18   5        9.51        5.31      5.01 o 
  -3  18   5       16.21       15.78      4.48 o 
  -2  18   5       76.50       72.99      6.93 o 
  -1  18   5      241.16      226.09      9.97 o 
   0  18   5        5.00        7.03      2.51 o 
   1  18   5       19.75       22.60      3.63 o 
   2  18   5      159.70      146.73     10.03 o 
   3  18   5       30.17       25.64      5.10 o 
   4  18   5        0.01        0.39      3.06 o 
  -4  19   5       21.92       25.94      7.67 o 
  -3  19   5       59.66       52.89      6.56 o 
  -2  19   5        0.22        3.95      3.54 o 
  -1  19   5      308.76      296.98     11.88 o 
   0  19   5      140.79      144.78      7.70 o 
   1  19   5      170.47      162.73     10.34 o 
   2  19   5      146.84      151.99     10.40 o 
   3  19   5      129.98      121.76     15.63 o 
   4  19   5       45.42       35.08     10.02 o 
  -4  20   5       48.31       42.75      9.43 o 
  -3  20   5       30.04       22.70      7.08 o 
  -2  20   5       92.78      103.56      8.77 o 
  -1  20   5        4.96        3.76      3.04 o 
   0  20   5        0.50        1.97      2.38 o 
   1  20   5      651.21      625.57     23.30 o 
   2  20   5        0.12        3.54      5.60 o 
   3  20   5       12.31       19.75      8.84 o 
   4  20   5       85.20       88.15     14.74 o 
  -3  21   5       81.43       66.33     10.61 o 
  -2  21   5       77.76       66.67      7.47 o 
  -1  21   5       65.23       66.14      5.92 o 
   0  21   5        7.07       11.96      3.34 o 
   1  21   5      154.53      175.77     11.35 o 
   2  21   5        0.12       -4.13      5.01 o 
   3  21   5       10.73       15.63      7.96 o 
  -3  22   5       60.68       73.41     11.20 o 
  -2  22   5       80.70       92.50      7.36 o 
  -1  22   5       20.24       27.81      4.26 o 
   0  22   5       24.23       24.36      4.19 o 
   1  22   5       54.15       62.50     12.09 o 
   2  22   5       28.92       29.78     10.02 o 
   3  22   5       17.02       20.05      8.84 o 
  -2  23   5       19.35       11.72      3.89 o 
  -1  23   5        1.24        0.21      2.59 o 
   0  23   5      100.32      107.68     10.03 o 
   1  23   5       94.22       97.59     15.04 o 
   2  23   5        4.67       -3.24      5.90 o 
  -1  24   5       43.12       53.72      8.01 o 
   0  24   5        4.45        5.63      5.90 o 
   1  24   5        8.44       -2.95      5.01 o 
  -6   0   6       41.28       49.11      4.47 o 
  -4   0   6      477.61      449.95     12.05 o 
  -2   0   6     1067.33     1043.34     21.92 o 
   0   0   6       37.77       52.56      2.84 o 
   2   0   6      102.05       68.15      3.67 o 
   4   0   6      281.28      269.01     27.57 o 
   6   0   6        3.46        7.67      5.60 o 
  -7   1   6      175.35      170.06     10.28 o 
  -6   1   6      149.64      155.83      5.27 o 
  -5   1   6        0.02       -0.08      1.05 o 
  -4   1   6      260.56      261.79      6.36 o 
  -3   1   6      628.28      624.50     16.91 o 
  -2   1   6      176.10      209.87      4.54 o 
  -1   1   6      167.97      160.30      3.69 o 
   0   1   6        1.90        4.61      0.80 o 
   1   1   6       74.22       65.82      5.11 o 
   2   1   6       35.78       32.57      1.96 o 
   3   1   6        2.69        2.83      1.05 o 
   4   1   6      426.70      435.77     17.79 o 
   5   1   6       10.51        7.87      3.21 o 
   6   1   6       77.42       86.70      9.26 o 
  -7   2   6        1.00       -0.18      4.03 o 
  -6   2   6        6.17        4.37      1.69 o 
  -5   2   6      196.49      193.19      5.12 o 
  -4   2   6      266.09      239.36      6.01 o 
  -3   2   6       66.81       95.91      3.07 o 
  -2   2   6      396.25      412.95      7.56 o 
  -1   2   6     1332.05     1373.84     20.98 o 
   0   2   6      394.35      394.63      8.90 o 
   1   2   6       16.18       44.26      1.97 o 
   2   2   6        7.69       27.22      1.82 o 
   3   2   6        0.42        2.24      0.98 o 
   4   2   6      443.12      434.70     11.53 o 
   5   2   6      556.69      542.88     19.33 o 
   6   2   6       17.46       14.01      4.87 o 
  -7   3   6      257.93      255.94     13.35 o 
  -6   3   6        7.67        5.61      2.06 o 
  -5   3   6       97.28       90.78      3.72 o 
  -4   3   6      119.31      108.66      3.86 o 
  -3   3   6     1276.70     1305.22     18.95 o 
  -2   3   6       89.56      105.58      2.84 o 
  -1   3   6     1127.80     1063.99     16.39 o 
   0   3   6       38.59      103.75      7.83 o 
   1   3   6       43.53       25.32      1.56 o 
   2   3   6      149.34      141.98      4.29 o 
   3   3   6      478.32      483.16     11.73 o 
   4   3   6      161.88      113.60      6.51 o 
   5   3   6       25.93       32.38      4.84 o 
   6   3   6        3.35        5.54      3.74 o 
  -7   4   6       10.12        8.17      3.73 o 
  -6   4   6       85.45       89.90      5.39 o 
  -5   4   6      214.38      230.18      6.37 o 
  -4   4   6      219.06      221.64      5.38 o 
  -3   4   6      129.05      137.13      3.76 o 
  -2   4   6       82.40       85.74      4.32 o 
  -1   4   6      642.75      572.45      8.72 o 
   0   4   6      211.33      285.32     12.18 o 
   1   4   6     2749.05     2736.67     34.21 o 
   2   4   6       17.20       10.85      3.78 o 
   3   4   6        2.11        3.73      1.51 o 
   4   4   6       68.90       67.21      4.31 o 
   5   4   6      786.76      703.51     31.15 o 
   6   4   6       14.66       12.38      5.00 o 
  -7   5   6        1.60       -1.59      3.97 o 
  -6   5   6        5.89        2.04      2.10 o 
  -5   5   6       51.04       44.14      3.88 o 
  -4   5   6       63.52       62.02      2.77 o 
  -3   5   6     1029.75     1023.53     15.45 o 
  -2   5   6       53.92       63.03      2.23 o 
  -1   5   6     1137.06     1148.26     15.60 o 
   0   5   6       28.01       32.62      3.37 o 
   1   5   6      993.47      931.48     13.12 o 
   2   5   6      366.29      379.27      7.60 o 
   3   5   6      662.85      655.03     14.83 o 
   4   5   6       18.81        9.67      3.12 o 
   5   5   6      396.15      397.00     15.84 o 
   6   5   6       20.35        8.99      4.38 o 
  -7   6   6        0.24        2.69      4.45 o 
  -6   6   6        3.41        3.98      2.42 o 
  -5   6   6      505.15      504.77     13.82 o 
  -4   6   6      885.20      825.97     15.33 o 
  -3   6   6       19.43       27.74      3.34 o 
  -2   6   6       18.61       27.29      1.49 o 
  -1   6   6     1454.05     1443.59     19.16 o 
   0   6   6      497.28      614.77     11.35 o 
   1   6   6      523.42      484.65      7.81 o 
   2   6   6       93.93      108.53      8.24 o 
   3   6   6        3.70       12.79      2.19 o 
   4   6   6     1246.97     1147.43     23.91 o 
   5   6   6      402.76      384.52     24.86 o 
   6   6   6       37.21       32.75      8.25 o 
  -6   7   6      251.91      259.60     22.70 o 
  -5   7   6       67.85       67.43      4.90 o 
  -4   7   6       98.01       89.37      4.57 o 
  -3   7   6      441.76      415.55      7.63 o 
  -2   7   6       24.03       19.24      1.69 o 
  -1   7   6      194.90      205.10      4.29 o 
   0   7   6     1254.37     1212.47     17.61 o 
   1   7   6       16.65       17.98      1.45 o 
   2   7   6      221.80      209.63      5.61 o 
   3   7   6      921.05      907.64     30.88 o 
   4   7   6        3.47        7.73      2.26 o 
   5   7   6        0.66        0.21      2.83 o 
   6   7   6       41.61       41.51      7.22 o 
  -6   8   6       52.37       55.13     10.61 o 
  -5   8   6        5.10        2.88      2.34 o 
  -4   8   6      577.76      528.63     12.83 o 
  -3   8   6       51.59       66.34      3.24 o 
  -2   8   6      227.14      204.88      5.81 o 
  -1   8   6      234.83      202.49      5.24 o 
   0   8   6        2.73        4.62      0.83 o 
   1   8   6     1480.63     1502.89     21.71 o 
   2   8   6     1139.12     1153.84     27.83 o 
   3   8   6      559.08      539.65     13.22 o 
   4   8   6     1899.00     1768.49     36.89 o 
   5   8   6        0.74       -0.01      2.21 o 
   6   8   6        3.67        4.70      4.13 o 
  -6   9   6      372.33      375.60     26.83 o 
  -5   9   6        0.11        2.21      2.92 o 
  -4   9   6        4.65        9.33      2.66 o 
  -3   9   6       88.01      130.23     13.41 o 
  -2   9   6     3077.75     2948.91     42.19 o 
  -1   9   6       73.33       69.13      2.82 o 
   0   9   6        7.69       12.18      1.25 o 
   1   9   6       31.75       37.10      2.12 o 
   2   9   6      235.22      206.36      6.84 o 
   3   9   6      254.17      221.73     11.71 o 
   4   9   6        0.37        3.65      2.01 o 
   5   9   6       13.06       12.63      3.47 o 
   6   9   6      127.22      155.85     12.32 o 
  -6  10   6        9.33       14.74      7.37 o 
  -5  10   6      101.97      116.16     13.56 o 
  -4  10   6      175.35      170.08      8.17 o 
  -3  10   6      595.22      578.83     14.96 o 
  -2  10   6      278.82      288.03      6.90 o 
  -1  10   6       53.37       57.77      3.08 o 
   0  10   6       85.27       72.64      4.62 o 
   1  10   6       18.25       20.88      1.88 o 
   2  10   6      444.75      424.56     10.86 o 
   3  10   6        4.27        5.45      1.90 o 
   4  10   6      585.14      583.77     17.84 o 
   5  10   6        6.23        3.88      2.75 o 
   6  10   6        0.29        1.72      3.75 o 
  -6  11   6       94.63      104.07     14.74 o 
  -5  11   6       48.49       45.40      8.84 o 
  -4  11   6       82.39       71.05      5.61 o 
  -3  11   6      723.27      722.42     17.70 o 
  -2  11   6       76.72       68.43      4.31 o 
  -1  11   6      726.05      743.78     14.25 o 
   0  11   6       52.58       39.32      3.60 o 
   1  11   6      704.41      749.35     18.74 o 
   2  11   6      513.30      498.33     12.29 o 
   3  11   6      238.18      224.76      7.87 o 
   4  11   6       90.79       95.70      7.13 o 
   5  11   6      129.78      131.49      9.80 o 
   6  11   6      177.61      206.48     13.93 o 
  -6  12   6       54.66       34.20      9.73 o 
  -5  12   6      118.50      121.17     14.15 o 
  -4  12   6       12.01       15.63      4.57 o 
  -3  12   6       31.42       41.43      5.32 o 
  -2  12   6       60.34       65.16      4.64 o 
  -1  12   6      898.09      870.85     16.25 o 
   0  12   6      571.60      614.80     14.21 o 
   1  12   6      366.54      364.76      9.55 o 
   2  12   6      208.93      207.49     13.33 o 
   3  12   6       12.16       20.79      2.70 o 
   4  12   6       24.33       12.37      3.17 o 
   5  12   6      148.70      138.09      8.56 o 
   6  12   6       82.79       78.32      8.98 o 
  -6  13   6       40.28       36.26     10.32 o 
  -5  13   6       11.14       17.98      7.08 o 
  -4  13   6        4.80        8.67      3.44 o 
  -3  13   6     1709.86     1657.58     46.79 o 
  -2  13   6        0.98        0.98      1.56 o 
  -1  13   6      118.26      110.38      6.28 o 
   0  13   6       69.20       77.06      5.13 o 
   1  13   6        2.46        5.54      1.75 o 
   2  13   6      288.01      269.13      8.55 o 
   3  13   6      367.81      344.71     12.50 o 
   4  13   6        0.27        1.78      2.30 o 
   5  13   6       14.28       21.43      4.35 o 
  -5  14   6       10.99        1.47      4.72 o 
  -4  14   6        5.91       10.02      5.90 o 
  -3  14   6     1210.41     1074.75     33.56 o 
  -2  14   6      175.55      176.32      8.48 o 
  -1  14   6      130.39      118.06      6.62 o 
   0  14   6        9.50       13.07      2.42 o 
   1  14   6     2090.41     2084.21     43.24 o 
   2  14   6       16.27       25.21      4.05 o 
   3  14   6        5.65        5.71      2.31 o 
   4  14   6       35.31       35.32      6.52 o 
   5  14   6      122.45      124.43      8.41 o 
  -5  15   6      117.88      107.61     13.86 o 
  -4  15   6      457.27      459.63     28.01 o 
  -2  15   6       83.16       82.16      5.87 o 
  -1  15   6      119.36      104.59      6.31 o 
   0  15   6        0.09        1.38      1.67 o 
   1  15   6      156.00      160.29      7.30 o 
   2  15   6        7.11        6.59      2.42 o 
   3  15   6      196.69      202.95      8.18 o 
   4  15   6       29.10       28.92      4.47 o 
   5  15   6        1.08        1.24      2.98 o 
  -5  16   6      116.48      111.15     14.45 o 
  -4  16   6        0.53        2.06      4.42 o 
  -3  16   6      102.07       85.75      7.77 o 
  -2  16   6      253.82      253.63     12.79 o 
  -1  16   6      151.28      126.41      7.23 o 
   0  16   6       93.79       94.56      9.12 o 
   1  16   6      550.26      545.22     15.66 o 
   2  16   6       21.42       20.78      3.94 o 
   3  16   6       30.94       29.32      3.70 o 
   4  16   6        9.25        7.46      2.80 o 
   5  16   6       72.46       87.99     10.00 o 
  -5  17   6        2.72        0.00      4.72 o 
  -4  17   6      175.31      145.94     15.04 o 
  -3  17   6        1.26       -1.47      2.69 o 
  -2  17   6       21.08       21.00      4.48 o 
  -1  17   6       47.50       41.85      4.55 o 
   0  17   6      145.13      144.62      7.96 o 
   1  17   6      254.45      265.20     13.39 o 
   2  17   6       47.73       49.99      5.37 o 
   3  17   6        5.71        6.44      3.74 o 
   4  17   6        1.28        0.98      2.55 o 
  -4  18   6        0.09       -3.24      3.24 o 
  -3  18   6       66.01       69.52      7.47 o 
  -2  18   6      282.28      291.84     14.34 o 
  -1  18   6       15.64        9.92      2.90 o 
   0  18   6      169.62      190.56      9.27 o 
   1  18   6       76.34       76.86     12.38 o 
   2  18   6       79.43       95.25     17.39 o 
   3  18   6       29.12       39.67      6.63 o 
   4  18   6       44.21       43.09      7.50 o 
  -4  19   6       15.28       13.27      6.49 o 
  -3  19   6      154.99      194.09     12.16 o 
  -2  19   6       71.11       71.61      7.29 o 
  -1  19   6       16.64        9.64      3.70 o 
   0  19   6      385.84      380.41     16.79 o 
   1  19   6       18.14       12.80      5.75 o 
   2  19   6        0.02       -0.93      3.54 o 
   3  19   6       20.77       17.43      4.87 o 
   4  19   6       43.69       58.08     12.38 o 
  -3  20   6       10.64        7.12      4.15 o 
  -2  20   6      159.11      151.09     10.49 o 
  -1  20   6       29.80       28.55      6.34 o 
   0  20   6        6.13        7.85      2.98 o 
   1  20   6      237.92      269.40     14.35 o 
   2  20   6       34.71       26.12      7.37 o 
   3  20   6        5.16        2.06      5.31 o 
  -3  21   6      254.01      274.77     21.23 o 
  -2  21   6       22.65       12.74      6.93 o 
  -1  21   6        5.05        6.05      3.38 o 
   0  21   6      113.55      113.57      7.43 o 
   1  21   6      360.21      400.55     18.27 o 
   2  21   6       18.27        5.60      7.08 o 
   3  21   6      110.96      131.49     17.10 o 
  -2  22   6        0.33       -2.50      3.11 o 
  -1  22   6      113.11      122.15      8.53 o 
   0  22   6      190.13      199.48     10.09 o 
   1  22   6      420.27      433.81     19.55 o 
   2  22   6       24.68       22.41      9.14 o 
  -2  23   6       59.61       56.76      6.35 o 
  -1  23   6       88.36       87.37      7.24 o 
   0  23   6      219.36      206.78     13.27 o 
   1  23   6      131.59      121.17     16.51 o 
  -5   0   7     1004.28      995.40     22.92 o 
  -3   0   7        1.96        5.43      1.69 o 
  -1   0   7     4862.36     4850.90     90.04 o 
   1   0   7      794.78      731.74     16.75 o 
   3   0   7      167.62      150.34      6.87 o 
   5   0   7      615.82      582.57     33.61 o 
  -7   1   7       72.24       71.23      7.60 o 
  -6   1   7      111.23      120.33      4.77 o 
  -5   1   7      175.76      168.62      5.11 o 
  -4   1   7       65.95       69.28      3.20 o 
  -3   1   7       72.15       60.73      2.88 o 
  -2   1   7       76.64       74.07      2.95 o 
  -1   1   7      211.73      206.94      4.62 o 
   0   1   7     1498.87     1589.39     23.77 o 
   1   1   7      125.54       97.05      3.13 o 
   2   1   7       29.44       32.10      2.20 o 
   3   1   7      302.71      269.29      6.94 o 
   4   1   7      527.58      505.16     29.49 o 
   5   1   7       15.57       21.87      7.52 o 
   6   1   7        0.46        1.05      3.23 o 
  -7   2   7      132.29      151.63      9.81 o 
  -6   2   7        8.82        6.81      2.02 o 
  -5   2   7      122.21      124.28      4.74 o 
  -4   2   7        5.54        2.47      1.11 o 
  -3   2   7       43.12       48.11      2.31 o 
  -2   2   7      453.85      420.20      8.05 o 
  -1   2   7      691.33      621.71     12.56 o 
   0   2   7     2817.12     3000.71     40.27 o 
   1   2   7      700.68      632.31     11.13 o 
   2   2   7        0.07        1.92      0.94 o 
   3   2   7        6.74        6.77      1.39 o 
   4   2   7        8.77       10.21      3.23 o 
   5   2   7      277.38      252.97     25.21 o 
   6   2   7       11.73        6.62      4.03 o 
  -7   3   7        0.02        1.39      2.75 o 
  -6   3   7      349.48      356.64      9.84 o 
  -5   3   7       49.83       47.50      3.06 o 
  -4   3   7      318.37      311.63      7.32 o 
  -3   3   7      431.38      445.46      8.28 o 
  -2   3   7      418.47      410.33      7.43 o 
  -1   3   7      208.35      239.60      6.15 o 
   0   3   7     2700.45     2625.64     35.57 o 
   1   3   7       83.38       60.50      6.14 o 
   2   3   7       16.93       19.99      1.52 o 
   3   3   7       10.09       14.26      2.40 o 
   4   3   7      334.08      322.95     10.21 o 
   5   3   7       60.69       61.15     13.71 o 
   6   3   7       51.26       55.62      7.70 o 
  -6   4   7       17.21       13.76      2.80 o 
  -5   4   7      123.53      111.23      6.04 o 
  -4   4   7     1675.11     1579.87     24.45 o 
  -3   4   7        6.76        9.42      1.24 o 
  -2   4   7      149.28      132.23      3.53 o 
  -1   4   7       17.71       21.09      2.01 o 
   0   4   7     2170.34     2419.61     30.76 o 
   1   4   7       86.45      100.19      3.22 o 
   2   4   7      216.49      216.62      5.02 o 
   3   4   7      316.33      303.76      9.17 o 
   4   4   7       78.61       77.24      6.07 o 
   5   4   7       55.45       54.72      7.18 o 
   6   4   7        2.64        2.27      3.64 o 
  -6   5   7      131.94      139.40      7.39 o 
  -5   5   7      228.73      215.44      8.46 o 
  -4   5   7      134.78      143.96      5.06 o 
  -3   5   7      169.06      184.00      4.61 o 
  -2   5   7      886.78      839.25     13.87 o 
  -1   5   7      326.27      279.13      7.97 o 
   0   5   7       41.69       16.53      1.37 o 
   1   5   7     1553.94     1738.91     40.89 o 
   2   5   7       49.56       58.36      2.41 o 
   3   5   7        8.28        6.79      2.60 o 
   4   5   7        2.82        3.99      1.93 o 
   5   5   7       15.23       16.57      3.91 o 
   6   5   7        0.32        1.12      3.44 o 
  -6   6   7      148.99      145.14      7.69 o 
  -5   6   7      144.96      127.50      6.48 o 
  -4   6   7      596.39      588.93     13.82 o 
  -3   6   7       46.15       58.49      2.53 o 
  -2   6   7      383.67      341.12      6.75 o 
  -1   6   7       16.18       20.42      2.54 o 
   0   6   7        8.82       15.35      1.49 o 
   1   6   7        0.09        1.12      0.80 o 
   2   6   7     1194.44     1165.86     19.86 o 
   3   6   7       61.50       65.73      4.57 o 
   4   6   7        0.30        1.98      1.93 o 
   5   6   7       73.79       77.36      7.03 o 
   6   6   7       27.81       22.15      5.83 o 
  -6   7   7      136.91      134.64      8.60 o 
  -5   7   7      194.83      194.97      9.15 o 
  -4   7   7       62.20       55.25      3.87 o 
  -3   7   7      150.41      151.19      5.11 o 
  -2   7   7     1539.12     1454.59     20.66 o 
  -1   7   7      226.12      200.25      5.01 o 
   0   7   7       38.64       28.64      2.50 o 
   1   7   7      297.22      306.27     13.22 o 
   2   7   7      989.07      988.14     17.43 o 
   3   7   7      592.30      565.37     13.84 o 
   4   7   7      211.13      219.12     16.38 o 
   5   7   7       14.15       11.79      4.24 o 
   6   7   7        7.81        8.15      4.39 o 
  -6   8   7        1.94        1.13      3.53 o 
  -5   8   7      186.16      177.09      8.34 o 
  -4   8   7      223.20      191.65      7.62 o 
  -3   8   7      249.34      240.76     11.13 o 
  -2   8   7       16.72       13.32      1.56 o 
  -1   8   7      627.45      623.14     10.14 o 
   0   8   7       10.48       11.45      1.25 o 
   1   8   7      574.58      554.08     10.97 o 
   2   8   7      271.41      241.47      9.62 o 
   3   8   7      480.47      446.01     11.95 o 
   4   8   7       54.63       58.51      7.83 o 
   5   8   7      106.04      110.48      9.48 o 
   6   8   7        2.11        0.81      3.57 o 
  -6   9   7       23.39       30.66      8.55 o 
  -5   9   7      166.76      164.36      8.77 o 
  -4   9   7        1.72        0.77      1.71 o 
  -3   9   7      145.40      154.35      5.98 o 
  -2   9   7       53.73       46.73      2.71 o 
  -1   9   7     1036.87     1023.00     16.92 o 
   0   9   7     1011.95     1116.30     18.25 o 
   1   9   7      135.68      131.23      6.59 o 
   2   9   7       40.38       35.52      3.85 o 
   3   9   7      666.33      658.41     18.30 o 
   4   9   7      179.71      157.84     14.68 o 
   5   9   7       11.09       20.08      4.01 o 
   6   9   7       57.63       53.57     13.27 o 
  -6  10   7        0.00       -2.65      4.13 o 
  -5  10   7       67.11       73.77      6.13 o 
  -4  10   7        0.12       -1.18      2.04 o 
  -3  10   7        1.19        0.54      1.32 o 
  -2  10   7       67.55       60.86      3.24 o 
  -1  10   7     2163.52     1990.18     32.75 o 
   0  10   7      385.19      378.55      7.79 o 
   1  10   7     1076.46     1026.80     18.08 o 
   2  10   7       14.65       12.87      4.35 o 
   3  10   7      703.83      671.63     16.02 o 
   4  10   7        0.01        0.89      2.13 o 
   5  10   7      330.19      333.74     13.49 o 
   6  10   7       23.55       14.33      5.29 o 
  -6  11   7      206.69      204.31     20.05 o 
  -5  11   7       55.39       52.95      6.87 o 
  -4  11   7      431.91      378.56     13.62 o 
  -3  11   7       51.08       43.98      3.93 o 
  -2  11   7     1237.79     1224.10     26.14 o 
  -1  11   7      781.99      738.67     14.48 o 
   0  11   7     1249.52     1260.32     22.32 o 
   1  11   7       14.84       12.34      1.66 o 
   2  11   7       14.19       13.45      2.35 o 
   3  11   7       90.53       88.99      7.14 o 
   4  11   7      209.74      184.35     11.76 o 
   5  11   7        7.65       11.04      3.62 o 
  -6  12   7      129.82      107.31     14.74 o 
  -5  12   7       24.25       33.31      8.25 o 
  -4  12   7       59.60       61.20      5.56 o 
  -3  12   7      194.69      162.95      8.02 o 
  -2  12   7       35.24       32.55      3.30 o 
  -1  12   7       23.62       32.71      2.83 o 
   0  12   7       37.35       34.12      2.70 o 
   1  12   7      505.06      428.09     10.85 o 
   2  12   7      418.59      426.66     11.47 o 
   3  12   7      166.05      159.69      8.64 o 
   4  12   7       20.91       13.13      3.38 o 
   5  12   7      156.60      159.09      9.37 o 
  -5  13   7       49.26       38.92      9.14 o 
  -4  13   7      101.48       81.22      7.82 o 
  -3  13   7       35.89       34.47      4.23 o 
  -2  13   7      228.56      230.74      8.47 o 
  -1  13   7      166.61      160.34      6.76 o 
   0  13   7      235.59      237.32      8.85 o 
   1  13   7      138.79      151.34      8.61 o 
   2  13   7        0.33        0.36      1.51 o 
   3  13   7        2.58        1.93      2.41 o 
   4  13   7      124.10      114.33      7.58 o 
   5  13   7       43.50       51.13      5.81 o 
  -5  14   7       91.07       86.09     12.68 o 
  -4  14   7     1149.03     1028.57     33.76 o 
  -3  14   7        2.98        5.29      2.97 o 
  -2  14   7      395.36      366.27     13.44 o 
  -1  14   7      115.78      132.64      7.33 o 
   0  14   7     1909.49     1879.24     44.30 o 
   1  14   7       24.74       26.91      3.47 o 
   2  14   7      338.99      349.76     10.44 o 
   3  14   7       36.58       28.40      4.08 o 
   4  14   7        0.11        3.52      2.67 o 
   5  14   7        1.32        1.69      3.11 o 
  -5  15   7       29.16       31.25      8.84 o 
  -4  15   7      184.00      171.33     21.67 o 
  -3  15   7      260.34      259.54     13.44 o 
  -2  15   7      339.51      291.97     13.89 o 
  -1  15   7        5.10        5.96      2.41 o 
   0  15   7      570.42      546.76     17.57 o 
   1  15   7       39.13       42.13      4.14 o 
   2  15   7        0.64        2.62      2.49 o 
   3  15   7       49.52       47.75      5.14 o 
   4  15   7        3.18       -0.44      2.50 o 
   5  15   7       32.21       46.19      6.28 o 
  -5  16   7       22.89       27.12      8.55 o 
  -4  16   7      668.30      570.34     28.01 o 
  -3  16   7       40.72       36.81      5.73 o 
  -2  16   7       87.11       81.17      7.43 o 
  -1  16   7       52.64       56.73      5.19 o 
   0  16   7       79.92       87.70      6.28 o 
   1  16   7       56.51       58.41      4.85 o 
   2  16   7      441.28      457.29     16.50 o 
   3  16   7        9.00       13.20      4.32 o 
   4  16   7       18.24       22.90      4.47 o 
  -4  17   7        2.42        0.88      4.72 o 
  -3  17   7      797.27      821.20     48.65 o 
  -2  17   7        9.03        3.59      3.02 o 
  -1  17   7        6.86        4.33      2.90 o 
   0  17   7       11.60       12.51      3.44 o 
   1  17   7       41.68       48.77      6.21 o 
   2  17   7       89.74       85.73      8.14 o 
   3  17   7      113.22      137.43     10.34 o 
   4  17   7       64.24       47.07      5.68 o 
  -4  18   7       71.78       71.35     11.50 o 
  -3  18   7       43.77       48.91      7.52 o 
  -2  18   7        7.68       13.73      4.18 o 
  -1  18   7      349.25      368.36     16.75 o 
   0  18   7        1.64        1.68      2.31 o 
   1  18   7       68.94       75.53      7.50 o 
   2  18   7       91.92       87.33     12.24 o 
   3  18   7       24.14       21.09      5.75 o 
   4  18   7       45.32       44.83      7.01 o 
  -4  19   7       11.68        3.24      5.60 o 
  -3  19   7      114.97      111.29      9.48 o 
  -2  19   7        2.69        0.05      5.31 o 
  -1  19   7       59.90       77.59      7.72 o 
   0  19   7       25.76       32.12      5.45 o 
   1  19   7       24.16       12.40      4.36 o 
   2  19   7       64.10       62.22      7.44 o 
   3  19   7       52.35       62.63      7.86 o 
  -3  20   7        1.41        2.91      4.72 o 
  -2  20   7       47.20       49.78      6.73 o 
  -1  20   7      290.38      286.05     14.90 o 
   0  20   7        1.09        4.67      3.64 o 
   1  20   7      150.22      174.02     11.54 o 
   2  20   7       96.74      115.57      9.95 o 
   3  20   7        9.87        7.67      7.37 o 
  -3  21   7        3.71       -0.14      3.53 o 
  -2  21   7       74.69       78.99      8.56 o 
  -1  21   7        1.82       -0.12      3.19 o 
   0  21   7      264.95      302.29     15.61 o 
   1  21   7      120.14      108.65      9.70 o 
   2  21   7        0.01       -2.49      3.26 o 
  -2  22   7       40.22       53.13      7.22 o 
  -1  22   7       48.80       49.69      6.94 o 
   0  22   7        5.34        1.51      3.70 o 
   1  22   7      200.68      200.55     12.88 o 
   2  22   7       69.50       78.13     14.45 o 
  -1  23   7        2.68        3.45      3.11 o 
   0  23   7        1.20        6.54      4.18 o 
  -6   0   8        1.28        3.83      2.46 o 
  -4   0   8     1571.79     1527.61     31.66 o 
  -2   0   8      567.52      521.79     14.79 o 
   0   0   8       20.67       66.71      4.21 o 
   2   0   8      635.51      553.08     16.04 o 
   4   0   8      621.36      608.38     25.64 o 
   6   0   8       85.91       68.99     12.38 o 
  -6   1   8      404.11      421.65     11.01 o 
  -5   1   8      201.73      197.29      7.87 o 
  -4   1   8        8.97        7.38      1.56 o 
  -3   1   8        1.29        2.43      1.05 o 
  -2   1   8      642.27      570.77     11.19 o 
  -1   1   8      338.55      330.72      9.16 o 
   0   1   8     1614.55     1428.75     23.33 o 
   1   1   8      454.23      431.53     21.12 o 
   2   1   8      575.26      514.94     10.71 o 
   3   1   8      273.84      257.57      7.07 o 
   4   1   8      647.98      625.38     18.53 o 
   5   1   8       17.68       15.75     11.50 o 
   6   1   8      194.74      202.03     13.95 o 
  -6   2   8        0.43        1.87      1.94 o 
  -5   2   8       72.62       82.55      4.00 o 
  -4   2   8     1056.92     1039.61     18.95 o 
  -3   2   8       64.83       65.98      2.97 o 
  -2   2   8      174.50      157.16      4.37 o 
  -1   2   8       29.96       71.21      4.14 o 
   0   2   8      257.16      206.95     11.14 o 
   1   2   8        2.14        5.42      1.24 o 
   2   2   8       40.01       31.87      3.34 o 
   3   2   8     1848.92     1815.73     33.92 o 
   4   2   8      281.35      271.40     14.28 o 
   5   2   8       46.94       46.22     10.17 o 
   6   2   8        9.87       12.97      9.58 o 
  -6   3   8      168.29      174.78      7.38 o 
  -5   3   8      774.84      767.67     18.81 o 
  -4   3   8       69.41       76.12      3.68 o 
  -3   3   8      139.01      132.56      4.22 o 
  -2   3   8      896.25      859.38     13.49 o 
  -1   3   8       69.41       60.18      2.66 o 
   0   3   8      680.97      559.02     10.93 o 
   1   3   8      643.37      640.32     17.80 o 
   2   3   8        0.23        1.06      1.04 o 
   3   3   8     1948.39     1808.48     33.99 o 
   4   3   8      700.75      641.66     38.94 o 
   5   3   8      118.95      117.18     13.27 o 
   6   3   8        1.07        0.30      3.44 o 
  -6   4   8       42.78       42.52      4.10 o 
  -5   4   8        6.10        5.20      2.35 o 
  -4   4   8        0.17        1.02      1.18 o 
  -3   4   8       27.30       26.20      2.00 o 
  -2   4   8      143.79      147.37      3.94 o 
  -1   4   8        9.47        2.74      0.90 o 
   0   4   8      416.41      425.67     13.01 o 
   1   4   8        4.79        0.50      0.79 o 
   2   4   8       70.48       69.83      5.13 o 
   3   4   8      250.86      257.95      8.44 o 
   4   4   8       22.47       18.82      3.06 o 
   5   4   8      185.28      162.19     11.56 o 
   6   4   8        0.68        1.33      3.75 o 
  -6   5   8        3.08        1.07      2.09 o 
  -5   5   8      340.56      347.40     11.37 o 
  -4   5   8      190.70      189.11      6.88 o 
  -3   5   8      548.34      528.98      9.62 o 
  -2   5   8      298.99      277.12      5.87 o 
  -1   5   8      240.09      273.43      5.78 o 
   0   5   8        2.51        2.93      1.07 o 
   1   5   8      344.96      319.60      6.85 o 
   2   5   8        2.61        5.40      1.33 o 
   3   5   8      478.99      426.08     11.51 o 
   4   5   8       38.47       41.04      7.19 o 
   5   5   8      224.21      239.82     14.13 o 
   6   5   8        7.81        5.55      3.90 o 
  -6   6   8        7.65        3.75      2.90 o 
  -5   6   8        9.65        8.58      3.50 o 
  -4   6   8      382.08      391.72     10.74 o 
  -3   6   8      398.99      387.71      9.32 o 
  -2   6   8      100.08      105.70      3.25 o 
  -1   6   8       85.76      109.15      3.60 o 
   0   6   8      274.39      295.83      6.44 o 
   1   6   8      134.88      112.69      3.67 o 
   2   6   8       89.67       93.45      4.22 o 
   3   6   8      171.35      188.12     12.44 o 
   4   6   8        4.11       11.16      2.83 o 
   5   6   8        4.11        3.65      3.40 o 
   6   6   8        0.06        0.65      3.61 o 
  -6   7   8        6.19        6.57      3.42 o 
  -5   7   8        0.50        1.16      2.06 o 
  -4   7   8        0.19        0.64      1.65 o 
  -3   7   8       31.07       25.62      2.43 o 
  -2   7   8      289.28      277.46      6.71 o 
  -1   7   8        4.88        3.07      0.96 o 
   0   7   8      415.12      426.85      8.85 o 
   1   7   8        0.27        5.64      1.31 o 
   2   7   8      520.19      530.55     16.09 o 
   3   7   8      443.53      390.97     11.35 o 
   4   7   8      898.99      821.65     20.66 o 
   5   7   8        9.16        9.83     10.47 o 
   6   7   8        0.84        4.89      4.27 o 
  -6   8   8      134.38      148.02     11.14 o 
  -5   8   8      161.52      157.62      7.64 o 
  -4   8   8        3.47        2.94      1.83 o 
  -3   8   8        5.28        4.85      1.70 o 
  -2   8   8      196.93      191.86      5.38 o 
  -1   8   8       12.43       18.26      3.40 o 
   0   8   8      322.30      336.16      7.11 o 
   1   8   8       72.75       66.04      2.91 o 
   2   8   8      182.71      181.91      6.67 o 
   3   8   8       94.64       73.93      9.19 o 
   4   8   8      162.81      166.96      7.82 o 
   5   8   8       10.02       12.15      4.48 o 
   6   8   8       86.31       70.43      8.77 o 
  -6   9   8       88.70      101.72      9.65 o 
  -5   9   8       77.11       76.83      5.59 o 
  -4   9   8      142.79      139.04      6.76 o 
  -3   9   8       55.21       43.49      3.44 o 
  -2   9   8      901.84      867.40     17.63 o 
  -1   9   8       62.02       66.55      3.18 o 
   0   9   8      445.87      395.60      8.05 o 
   1   9   8        0.68        1.86      1.20 o 
   2   9   8      220.99      217.39      7.53 o 
   3   9   8       91.42       90.30      5.51 o 
   4   9   8      257.03      240.07      9.51 o 
   5   9   8        4.61        4.54      3.43 o 
   6   9   8      112.75      169.37     14.00 o 
  -6  10   8       63.72       78.17      8.86 o 
  -5  10   8       33.57       31.83      4.64 o 
  -4  10   8       24.83       30.45      3.70 o 
  -3  10   8       28.12       28.07      3.27 o 
  -2  10   8       29.33       24.65      2.70 o 
  -1  10   8       28.31       37.08      2.52 o 
   0  10   8        4.45        6.39      1.74 o 
   1  10   8        1.87        1.23      1.17 o 
   2  10   8      867.23      824.30     18.69 o 
   3  10   8       49.35       50.67      9.28 o 
   4  10   8       34.97       33.54      4.42 o 
   5  10   8        1.49        8.26      3.87 o 
  -6  11   8        0.23        2.06      5.90 o 
  -5  11   8       14.82       15.20      3.79 o 
  -4  11   8      171.49      160.60     12.28 o 
  -3  11   8       20.59       23.04      3.61 o 
  -2  11   8        0.22        0.92      1.52 o 
  -1  11   8      102.28      101.39      4.78 o 
   0  11   8     1889.73     1793.41     32.87 o 
   1  11   8       61.63       80.13      8.72 o 
   2  11   8        3.61        8.87      2.16 o 
   3  11   8      257.03      247.02      9.36 o 
   4  11   8      147.07      163.53     10.12 o 
   5  11   8       17.70       22.14      4.33 o 
  -5  12   8       54.09       58.81      7.40 o 
  -4  12   8        0.79       10.33      3.01 o 
  -3  12   8      161.55      156.21      9.32 o 
  -2  12   8      142.03      137.46      6.48 o 
  -1  12   8       13.31       22.80      2.99 o 
   0  12   8      331.57      305.62      9.18 o 
   1  12   8      188.24      189.23      6.73 o 
   2  12   8        0.27        0.83      1.63 o 
   3  12   8       52.63       44.90      4.30 o 
   4  12   8       38.40       37.46      4.75 o 
   5  12   8       90.26      100.22      7.76 o 
  -5  13   8      192.30      207.26     18.87 o 
  -4  13   8      144.33      122.64      7.80 o 
  -3  13   8      347.97      356.84     13.15 o 
  -2  13   8       90.20       66.90      5.45 o 
  -1  13   8        0.29        0.43      1.65 o 
   0  13   8      186.23      165.87      6.37 o 
   1  13   8      173.48      179.36      8.10 o 
   2  13   8      142.17      146.82      7.28 o 
   3  13   8      220.52      215.52      9.95 o 
   4  13   8       26.74       43.52      5.31 o 
   5  13   8        4.20        3.62      3.25 o 
  -5  14   8       46.34       53.36     10.61 o 
  -4  14   8      350.99      366.72     17.30 o 
  -3  14   8       67.06       59.88      5.57 o 
  -2  14   8       11.57       14.08      4.05 o 
  -1  14   8      202.83      206.25      8.14 o 
   0  14   8       11.96       12.10      2.69 o 
   1  14   8      189.57      205.27      8.77 o 
   2  14   8        3.53        6.75      2.63 o 
   3  14   8        3.52        6.64      3.65 o 
   4  14   8      182.29      175.11      9.62 o 
   5  14   8      122.23      141.10     10.46 o 
  -5  15   8        6.68        5.01      5.60 o 
  -4  15   8       34.49       34.41      6.05 o 
  -3  15   8      217.69      223.27     12.71 o 
  -2  15   8      221.72      228.80     12.46 o 
  -1  15   8      212.36      210.78     11.71 o 
   0  15   8       39.51       43.03      4.80 o 
   1  15   8       58.29       63.89      5.14 o 
   2  15   8      224.00      228.15     12.70 o 
   3  15   8      120.93      127.99      9.69 o 
   4  15   8       11.29        6.94      3.34 o 
  -4  16   8     1170.09     1126.83     37.51 o 
  -3  16   8      107.47      113.40      9.23 o 
  -2  16   8       42.82       53.50      6.50 o 
  -1  16   8       41.65       38.18      5.59 o 
   0  16   8       10.50       12.24      3.34 o 
   1  16   8       34.54       23.59      4.09 o 
   2  16   8      418.40      399.66     17.99 o 
   3  16   8        0.84        0.19      3.98 o 
   4  16   8       58.91       72.02      6.70 o 
  -4  17   8       15.22        2.16      3.90 o 
  -3  17   8        5.53       10.98      4.15 o 
  -2  17   8      263.76      272.78     14.30 o 
  -1  17   8       17.87       16.19      4.32 o 
   0  17   8      475.20      467.10     24.18 o 
   1  17   8        3.10       -1.28      2.76 o 
   2  17   8       18.14       14.23      4.82 o 
   3  17   8        0.03        2.37      3.74 o 
   4  17   8       44.57       42.25      6.93 o 
  -4  18   8       79.30       83.14     12.68 o 
  -3  18   8       45.42       37.55      6.34 o 
  -2  18   8       88.25       94.72     12.97 o 
  -1  18   8      199.43      177.24     11.50 o 
   0  18   8       17.39       17.10      4.46 o 
   1  18   8       18.63       21.48      5.07 o 
   2  18   8      506.64      567.65     23.28 o 
   3  18   8        0.26        3.58      3.85 o 
  -3  19   8      177.27      178.96     12.28 o 
  -2  19   8      149.11      142.85     10.74 o 
  -1  19   8        5.85       10.51      4.18 o 
   0  19   8      135.67      137.40     15.77 o 
   1  19   8       18.56       21.67      5.17 o 
   2  19   8      182.40      193.52     12.80 o 
   3  19   8       25.75       16.13      5.31 o 
  -3  20   8       57.10       56.27      7.85 o 
  -2  20   8        8.58        3.26      3.64 o 
  -1  20   8       71.21       63.54      7.50 o 
   0  20   8      121.33      144.27     10.84 o 
   1  20   8       53.13       59.99      7.72 o 
   2  20   8        0.06        1.55      3.85 o 
  -2  21   8        1.07        2.40      3.54 o 
  -1  21   8        1.67        2.31      3.44 o 
   0  21   8      413.92      427.82     19.77 o 
   1  21   8       55.82       65.15      7.85 o 
   2  21   8        5.36       -0.16      3.74 o 
  -1  22   8       71.21       79.51      8.64 o 
   0  22   8       76.54       71.17     22.70 o 
   1  22   8       95.86      110.52      9.99 o 
  -5   0   9        9.33        9.62      2.72 o 
  -3   0   9     1426.06     1391.00     33.55 o 
  -1   0   9     1123.89     1005.35     25.14 o 
   1   0   9      347.66      346.55     12.61 o 
   3   0   9       39.15       49.12      5.95 o 
   5   0   9       33.06       29.78      8.25 o 
  -6   1   9        4.35        5.42      2.47 o 
  -5   1   9      696.46      681.71     14.29 o 
  -4   1   9       56.37       59.91      3.24 o 
  -3   1   9       76.94       62.95      3.47 o 
  -2   1   9       10.18       11.39      2.47 o 
  -1   1   9      389.52      465.50      9.89 o 
   0   1   9       24.72       28.72      2.26 o 
   1   1   9     1417.09     1414.80     23.78 o 
   2   1   9        2.34        3.07      1.35 o 
   3   1   9       83.15       90.56      6.08 o 
   4   1   9       90.45       87.03     19.02 o 
   5   1   9       68.35       64.26      7.82 o 
   6   1   9       37.72       40.75      7.29 o 
  -6   2   9       12.99       12.41      3.05 o 
  -5   2   9       13.66       11.60      2.66 o 
  -4   2   9      128.86      126.47      4.63 o 
  -3   2   9      949.39      913.37     15.67 o 
  -2   2   9      234.06      214.07      5.94 o 
  -1   2   9      776.32      683.24     17.95 o 
   0   2   9      889.32      877.05     22.63 o 
   1   2   9      252.43      213.43      6.05 o 
   2   2   9       16.82       17.48      2.94 o 
   3   2   9      469.07      463.57     17.59 o 
   4   2   9        1.42        4.12      2.90 o 
   5   2   9       53.18       38.83      6.46 o 
   6   2   9       76.82       67.37     11.06 o 
  -6   3   9       51.45       51.53      4.53 o 
  -5   3   9      337.48      321.54     11.03 o 
  -4   3   9      119.95      124.05      4.59 o 
  -3   3   9       75.13       61.46      3.05 o 
  -2   3   9      221.05      213.49      5.53 o 
  -1   3   9       51.66       52.40      2.89 o 
   0   3   9      259.63      244.77     10.09 o 
   1   3   9       39.24       42.20      5.49 o 
   2   3   9      330.87      335.34      8.30 o 
   3   3   9      353.14      335.73     21.65 o 
   4   3   9      148.56      163.59     32.28 o 
   5   3   9        0.00        0.99      3.02 o 
   6   3   9       41.36       56.27      8.19 o 
  -6   4   9       22.53       22.28      3.68 o 
  -5   4   9       22.75       26.59      4.74 o 
  -4   4   9      156.71      152.56      6.32 o 
  -3   4   9       59.19       55.70      2.92 o 
  -2   4   9      585.44      557.28     10.53 o 
  -1   4   9      733.67      689.88     12.81 o 
   0   4   9      605.95      588.43     10.85 o 
   1   4   9        0.22        0.51      0.98 o 
   2   4   9      448.12      381.69      9.04 o 
   3   4   9       87.23       90.40     10.34 o 
   4   4   9       22.06       29.57      5.31 o 
   5   4   9        5.36        4.42      5.01 o 
   6   4   9        0.31        2.02      3.44 o 
  -6   5   9      128.98      128.94      6.72 o 
  -5   5   9      233.93      185.94      8.20 o 
  -4   5   9       43.02       42.15      4.01 o 
  -3   5   9        4.34        6.59      1.65 o 
  -2   5   9     1168.70     1097.42     17.77 o 
  -1   5   9       69.85       84.47      3.35 o 
   0   5   9     1396.39     1271.27     19.87 o 
   1   5   9        3.58        3.11      1.19 o 
   2   5   9      109.96      119.88      4.61 o 
   3   5   9      209.17      193.32      7.91 o 
   4   5   9      857.83      859.94     30.02 o 
   5   5   9      113.42      107.74     18.57 o 
   6   5   9       30.59       37.76      7.26 o 
  -6   6   9      227.82      247.56     10.28 o 
  -5   6   9       26.97       27.83      3.79 o 
  -4   6   9       49.33       48.19      4.20 o 
  -3   6   9        1.70        3.21      1.37 o 
  -2   6   9       59.49       58.12      3.42 o 
  -1   6   9     1903.29     1860.18     27.64 o 
   0   6   9        3.24        2.94      1.13 o 
   1   6   9      233.99      229.20      5.81 o 
   2   6   9      869.11      806.41     15.51 o 
   3   6   9        0.11        5.33      2.01 o 
   4   6   9       47.44       45.62      4.85 o 
   5   6   9      143.28      156.84     15.18 o 
   6   6   9       54.38       55.07      8.23 o 
  -6   7   9       20.70       16.12      4.24 o 
  -5   7   9       76.67       89.03      6.02 o 
  -4   7   9       70.80       67.96      4.98 o 
  -3   7   9        8.12        5.67      2.15 o 
  -2   7   9     1108.09     1048.04     17.93 o 
  -1   7   9      134.08      141.77      4.40 o 
   0   7   9      109.87       78.53      3.25 o 
   1   7   9      106.67      105.80      6.89 o 
   2   7   9       35.22       32.58      3.12 o 
   3   7   9       78.69       74.37      5.05 o 
   4   7   9       16.99       23.26      5.69 o 
   5   7   9        0.84        3.35      3.53 o 
  -6   8   9      100.06       92.12      7.69 o 
  -5   8   9       31.59       31.58      4.90 o 
  -4   8   9      108.24       97.26      5.81 o 
  -3   8   9      258.88      259.62      9.33 o 
  -2   8   9      333.21      333.99      9.40 o 
  -1   8   9     2162.99     2141.38     34.58 o 
   0   8   9       14.14       10.75      1.45 o 
   1   8   9      113.23      127.49      4.23 o 
   2   8   9      159.81      143.22      6.09 o 
   3   8   9      372.45      350.92     11.55 o 
   4   8   9       32.76       30.79      4.35 o 
   5   8   9        4.29        3.81      3.26 o 
  -6   9   9        0.02        0.46      3.64 o 
  -5   9   9      437.56      405.17     13.25 o 
  -4   9   9        1.06        0.64      1.85 o 
  -3   9   9      191.86      200.72      7.98 o 
  -2   9   9      347.81      369.69     10.94 o 
  -1   9   9     1055.84     1030.51     18.96 o 
   0   9   9       30.06       37.74      2.35 o 
   1   9   9      185.91      196.90      6.02 o 
   2   9   9       42.77       30.38      3.69 o 
   3   9   9        6.06        3.91      2.11 o 
   4   9   9       24.43       23.04      4.30 o 
   5   9   9       16.62        8.20      4.06 o 
  -5  10   9        0.00        2.42      2.66 o 
  -4  10   9       52.69       61.30      4.92 o 
  -3  10   9      233.05      231.96      9.02 o 
  -2  10   9       54.70       58.25      3.96 o 
  -1  10   9       25.84       25.23      2.55 o 
   0  10   9        5.59       11.41      2.40 o 
   1  10   9      228.45      215.32      6.36 o 
   2  10   9       74.30       80.49      4.73 o 
   3  10   9       15.13       22.81      3.38 o 
   4  10   9       33.59       34.41      4.59 o 
   5  10   9       20.87       23.07      5.52 o 
  -5  11   9      121.96      113.52      8.00 o 
  -4  11   9       33.89       34.54      4.59 o 
  -3  11   9      618.30      567.62     15.32 o 
  -2  11   9      257.28      251.89      9.06 o 
  -1  11   9      885.77      875.38     16.97 o 
   0  11   9      189.06      192.43      6.99 o 
   1  11   9      392.84      355.72     10.04 o 
   2  11   9      355.83      331.80     10.18 o 
   3  11   9      319.34      283.33     10.48 o 
   4  11   9       17.42       21.54      4.16 o 
   5  11   9       17.87       10.58      4.46 o 
  -5  12   9        5.50        5.03      3.06 o 
  -4  12   9      148.09      149.31      8.62 o 
  -3  12   9      124.78      122.19      7.42 o 
  -2  12   9        5.90        8.14      2.66 o 
  -1  12   9      617.18      573.76     15.38 o 
   0  12   9      137.02      155.59      6.39 o 
   1  12   9       61.10       68.35      4.31 o 
   2  12   9      244.38      257.94      8.82 o 
   3  12   9       47.36       58.19      6.72 o 
   4  12   9        5.29        8.61      3.30 o 
   5  12   9        2.73        3.59      3.75 o 
  -5  13   9       43.96       49.82     10.32 o 
  -4  13   9        0.21        1.18      2.44 o 
  -3  13   9       47.21       43.99      4.97 o 
  -2  13   9      304.72      309.59     11.93 o 
  -1  13   9       70.73       70.29      5.37 o 
   0  13   9       90.86      106.96      5.31 o 
   1  13   9       19.96       19.77      3.34 o 
   2  13   9       39.77       41.14      4.94 o 
   3  13   9        2.12        1.96      2.41 o 
   4  13   9      200.95      216.06     12.17 o 
   5  13   9        1.40        3.42      3.34 o 
  -5  14   9        0.21        1.47      5.01 o 
  -4  14   9       86.04      100.84      7.57 o 
  -3  14   9        5.28        9.62      2.98 o 
  -2  14   9        5.45        7.93      2.63 o 
  -1  14   9       69.06       67.88      5.45 o 
   0  14   9        1.00        1.25      1.81 o 
   1  14   9      441.66      432.25     14.18 o 
   2  14   9      256.28      290.41     12.60 o 
   3  14   9       61.77       33.40      6.04 o 
   4  14   9        2.62        1.21      2.83 o 
  -4  15   9       89.56       68.38      8.13 o 
  -3  15   9       20.37       26.32      5.41 o 
  -2  15   9      243.88      272.33     11.40 o 
  -1  15   9        6.02        4.91      3.44 o 
   0  15   9       79.84       94.19      8.27 o 
   1  15   9      419.87      439.20     14.60 o 
   2  15   9       45.86       56.67      7.01 o 
   3  15   9       52.70       31.94      7.96 o 
   4  15   9       52.53       60.81      6.27 o 
  -4  16   9       29.84       29.76      6.24 o 
  -3  16   9      290.05      269.18     14.78 o 
  -2  16   9       37.40       44.92      6.29 o 
  -1  16   9       24.61       46.13      6.23 o 
   0  16   9        1.98        3.14      3.32 o 
   1  16   9      142.38      147.02     10.58 o 
   2  16   9      257.24      278.85     14.90 o 
   3  16   9      110.73      106.79      9.56 o 
   4  16   9        2.39        2.65      3.54 o 
  -4  17   9       23.12       13.95      4.95 o 
  -3  17   9      215.35      227.20     13.72 o 
  -2  17   9       21.21       22.26      4.95 o 
  -1  17   9       47.81       50.86      6.71 o 
   0  17   9        8.10        9.32      4.15 o 
   1  17   9      282.14      274.29     15.04 o 
   2  17   9       63.10       56.09      7.29 o 
   3  17   9      130.22      147.33     11.38 o 
  -3  18   9      343.08      346.90     24.18 o 
  -2  18   9      117.01      129.37     14.74 o 
  -1  18   9       70.36       75.14      8.06 o 
   0  18   9       19.55       19.70      4.74 o 
   1  18   9        2.75        3.39      3.44 o 
   2  18   9        3.45        2.28      3.85 o 
   3  18   9       44.34       50.65      7.59 o 
  -3  19   9       40.10       49.03      7.35 o 
  -2  19   9       75.37       88.26     13.12 o 
  -1  19   9      235.28      220.50     13.47 o 
   0  19   9        6.15        3.39      3.75 o 
   1  19   9      332.92      355.52     18.57 o 
   2  19   9       68.81       65.35      8.31 o 
  -2  20   9        0.49        5.15      4.03 o 
  -1  20   9       30.67       22.76      5.51 o 
   0  20   9       29.65       31.21     12.53 o 
   1  20   9       39.54       43.76      7.08 o 
   2  20   9      144.36      159.03     12.30 o 
  -1  21   9      126.80      116.19     10.41 o 
   0  21   9        7.54        7.33      4.25 o 
   1  21   9        5.17        8.70      4.59 o 
  -6   0  10      505.89      527.45     23.07 o 
  -4   0  10      144.81      132.63      7.42 o 
  -2   0  10        0.25        0.42      1.58 o 
   0   0  10      184.24      208.04      8.71 o 
   2   0  10     5848.83     5597.33    117.57 o 
   4   0  10        1.20        6.78      4.72 o 
   6   0  10      386.38      398.89     29.78 o 
  -6   1  10       14.36        9.17      3.39 o 
  -5   1  10        2.23        4.21      2.15 o 
  -4   1  10      539.35      532.14     11.17 o 
  -3   1  10       91.93       92.52      4.12 o 
  -2   1  10       10.52       10.44      1.73 o 
  -1   1  10        2.78        5.49      1.49 o 
   0   1  10       30.48       47.68      2.92 o 
   1   1  10      152.52      149.56      9.62 o 
   2   1  10       16.39       21.74      2.47 o 
   3   1  10      270.15      266.02      9.55 o 
   4   1  10        2.69        1.20      2.90 o 
   5   1  10       23.13       19.70      8.99 o 
   6   1  10       73.36       99.94     14.74 o 
  -6   2  10      294.20      292.56     10.23 o 
  -5   2  10       24.90       20.79      3.16 o 
  -4   2  10       73.59       70.57      3.70 o 
  -3   2  10      586.78      610.92     11.85 o 
  -2   2  10        7.92        6.18      1.50 o 
  -1   2  10      879.09      854.15     18.99 o 
   0   2  10     1561.32     1567.73     26.18 o 
   1   2  10      583.02      572.96     12.74 o 
   2   2  10      219.36      191.76      6.22 o 
   3   2  10      248.73      244.61     20.34 o 
   4   2  10       64.94       59.25      6.98 o 
   5   2  10       13.49       21.80      5.60 o 
  -6   3  10      101.44      101.79      6.27 o 
  -5   3  10      383.10      385.96     12.61 o 
  -4   3  10       61.61       66.05      4.84 o 
  -3   3  10        3.09        3.93      1.34 o 
  -2   3  10      323.69      351.85     11.84 o 
  -1   3  10       25.01       24.08      2.29 o 
   0   3  10      426.90      374.67      8.90 o 
   1   3  10      596.72      552.89     15.65 o 
   2   3  10      129.04      117.90      8.26 o 
   3   3  10      509.49      479.34     13.92 o 
   4   3  10      111.69      106.21     22.26 o 
   5   3  10      209.91      205.15     13.55 o 
  -6   4  10       24.94       29.64      4.01 o 
  -5   4  10        1.07        1.56      2.26 o 
  -4   4  10        0.35        1.36      1.77 o 
  -3   4  10      299.67      291.05      8.22 o 
  -2   4  10       31.37       37.36      2.52 o 
  -1   4  10      627.94      548.97     12.55 o 
   0   4  10        1.74        2.14      1.19 o 
   1   4  10      257.85      234.53      6.06 o 
   2   4  10       20.88       38.17      3.36 o 
   3   4  10      659.87      634.55     16.83 o 
   4   4  10       12.52       12.99      4.15 o 
   5   4  10      291.68      308.08     19.90 o 
  -6   5  10       55.42       58.12      5.00 o 
  -5   5  10      198.45      202.00      8.88 o 
  -4   5  10        6.87        5.91      2.38 o 
  -3   5  10        3.32        3.39      1.53 o 
  -2   5  10        0.01        3.05      1.33 o 
  -1   5  10      341.51      312.90      7.32 o 
   0   5  10       43.24       43.26      2.64 o 
   1   5  10        8.65        6.21      1.43 o 
   2   5  10      123.16      111.01      7.89 o 
   3   5  10        4.26        0.87      2.12 o 
   4   5  10       11.10       13.53      6.78 o 
   5   5  10        2.83       11.81      4.57 o 
  -6   6  10       65.51       68.60      5.96 o 
  -5   6  10      134.14      118.64      6.94 o 
  -4   6  10      102.31      102.61      6.11 o 
  -3   6  10       85.94       87.68      6.17 o 
  -2   6  10       86.48       74.13      4.50 o 
  -1   6  10     1010.74      948.36     16.11 o 
   0   6  10      164.41      175.45      8.27 o 
   1   6  10        5.36        1.73      1.16 o 
   2   6  10       21.91       35.03      4.55 o 
   3   6  10      389.28      394.38     12.53 o 
   4   6  10       15.60       16.77      4.66 o 
   5   6  10      140.31      151.25     11.53 o 
  -6   7  10       54.71       64.89      6.43 o 
  -5   7  10        7.75        7.63      2.82 o 
  -4   7  10       23.08       23.40      3.51 o 
  -3   7  10        6.58        8.50      2.39 o 
  -2   7  10      409.50      394.73      9.84 o 
  -1   7  10        6.23        5.32      1.72 o 
   0   7  10       14.38       11.95      1.66 o 
   1   7  10       78.50       73.95      3.32 o 
   2   7  10     1041.90      994.07     22.25 o 
   3   7  10        4.73        6.10      2.35 o 
   4   7  10      316.79      325.03     12.89 o 
   5   7  10        6.64       10.19      4.42 o 
  -5   8  10      106.41      101.36      6.63 o 
  -4   8  10      276.70      262.00      9.96 o 
  -3   8  10      249.15      229.48      8.70 o 
  -2   8  10       26.68       35.18      3.04 o 
  -1   8  10      176.75      166.81      5.89 o 
   0   8  10       97.43       94.16      3.68 o 
   1   8  10        0.00        2.64      1.25 o 
   2   8  10        4.18        6.62      2.09 o 
   3   8  10      282.82      298.00     11.74 o 
   4   8  10       98.97      109.64      7.49 o 
   5   8  10        2.16        0.57      3.23 o 
  -5   9  10      112.05      121.97      8.55 o 
  -4   9  10       15.10       15.62      3.14 o 
  -3   9  10      108.48       96.70      5.75 o 
  -2   9  10       27.28       29.02      3.96 o 
  -1   9  10       99.15       95.33      4.54 o 
   0   9  10        2.88        2.57      1.41 o 
   1   9  10        2.26        1.64      1.23 o 
   2   9  10        0.16        1.05      1.76 o 
   3   9  10        0.41        0.07      2.14 o 
   4   9  10        1.34        1.02      2.41 o 
   5   9  10       10.77        4.16      7.22 o 
  -5  10  10        4.81        5.87      2.81 o 
  -4  10  10      226.61      215.77      9.11 o 
  -3  10  10        3.63        4.07      2.16 o 
  -2  10  10        4.73        2.88      1.91 o 
  -1  10  10        4.24        5.27      1.64 o 
   0  10  10        2.60       15.65      2.46 o 
   1  10  10        0.23        0.24      1.45 o 
   2  10  10      420.79      342.55     11.32 o 
   3  10  10       92.55       75.79      6.47 o 
   4  10  10       55.56       61.15      5.77 o 
   5  10  10        2.38        5.63      5.60 o 
  -5  11  10      128.67      158.78      9.52 o 
  -4  11  10       15.58       15.69      3.20 o 
  -3  11  10       76.98       89.16      5.68 o 
  -2  11  10      103.25       95.05      5.57 o 
  -1  11  10        3.34        5.24      2.30 o 
   0  11  10       26.79       21.02      2.89 o 
   1  11  10       67.92       75.16      4.58 o 
   2  11  10       23.67       29.40      7.15 o 
   3  11  10      263.38      255.83     11.06 o 
   4  11  10        1.30        5.96      3.17 o 
   5  11  10       42.15       37.63      7.37 o 
  -5  12  10        5.55        0.31      2.99 o 
  -4  12  10      151.14      149.18      8.82 o 
  -3  12  10      353.89      380.08     14.11 o 
  -2  12  10       31.48       31.84      4.25 o 
  -1  12  10      143.97      144.75      7.72 o 
   0  12  10       87.01       92.06      5.44 o 
   1  12  10        0.20       -1.45      1.87 o 
   2  12  10       40.14       41.81      6.03 o 
   3  12  10      344.16      337.99     13.18 o 
   4  12  10        1.59       -1.45      2.27 o 
  -5  13  10       80.63       87.64      7.63 o 
  -4  13  10        0.11       -1.41      2.32 o 
  -3  13  10      104.18      107.27      7.35 o 
  -2  13  10        0.00       -0.08      2.07 o 
  -1  13  10      181.11      190.00      9.01 o 
   0  13  10       61.01       64.77      5.36 o 
   1  13  10      612.18      606.25     20.24 o 
   2  13  10       94.10       71.69      7.58 o 
   3  13  10        4.91        4.11      3.98 o 
   4  13  10       36.55       32.47      5.43 o 
  -4  14  10       41.90       55.67      6.10 o 
  -3  14  10       96.42      112.40      7.68 o 
  -2  14  10      110.44      119.65      7.66 o 
  -1  14  10      333.46      327.57     12.57 o 
   0  14  10       78.16       68.86      6.99 o 
   1  14  10       39.33       43.21      5.42 o 
   2  14  10      252.43      218.23     13.09 o 
   3  14  10      124.77      119.31      9.82 o 
   4  14  10        4.37       -0.70      3.23 o 
  -4  15  10       70.19       70.04      9.43 o 
  -3  15  10        3.10        3.10      2.73 o 
  -2  15  10      122.31      127.08      7.94 o 
  -1  15  10       70.12       65.32      5.74 o 
   0  15  10      106.22      107.93     10.76 o 
   1  15  10       95.58      122.80     10.03 o 
   2  15  10       79.98       75.87      8.39 o 
   3  15  10        5.34        9.75      4.48 o 
   4  15  10       25.65       26.19      5.87 o 
  -4  16  10        9.49       14.30      5.00 o 
  -3  16  10      114.57      115.54     10.16 o 
  -2  16  10      127.17      116.19      9.69 o 
  -1  16  10      202.58      198.78     16.95 o 
   0  16  10       78.28       76.13      8.08 o 
   1  16  10        2.38        5.30      3.74 o 
   2  16  10      280.99      280.32     15.36 o 
   3  16  10       31.34       49.51      7.43 o 
  -3  17  10        0.49        3.54      3.81 o 
  -2  17  10      259.17      282.51     21.96 o 
  -1  17  10       32.04       24.10      5.38 o 
   0  17  10      105.13      113.37      9.82 o 
   1  17  10        0.32        0.59      3.54 o 
   2  17  10       34.65       46.04      7.22 o 
   3  17  10        4.48        2.96      3.74 o 
  -3  18  10      103.23      108.92     10.07 o 
  -2  18  10       32.61       40.90      6.73 o 
  -1  18  10      162.69      147.42     11.19 o 
   0  18  10       63.95       86.81      8.85 o 
   1  18  10       65.19       77.06      8.60 o 
   2  18  10      101.36      129.48     11.29 o 
  -2  19  10       58.25       48.86      7.22 o 
  -1  19  10       20.02       19.36      5.38 o 
   0  19  10       28.57       32.18      6.30 o 
   1  19  10      145.44      150.74     14.15 o 
   2  19  10       15.98       17.29      5.45 o 
  -1  20  10       56.91       70.65      8.64 o 
   0  20  10      104.83      113.37     10.40 o 
   1  20  10       16.59       13.27      6.78 o 
  -5   0  11       39.17       39.60     10.76 o 
  -3   0  11      491.69      523.85     16.66 o 
  -1   0  11      719.99      684.31     19.80 o 
   1   0  11     1336.90     1286.47     32.33 o 
   3   0  11      155.66      162.45     14.45 o 
   5   0  11       60.23       64.27     11.50 o 
  -6   1  11      150.02      156.28      8.74 o 
  -5   1  11       16.32       23.50      3.38 o 
  -4   1  11      308.98      310.86      8.69 o 
  -3   1  11      446.59      458.05     10.72 o 
  -2   1  11       73.17       78.45      3.86 o 
  -1   1  11      238.52      271.63      7.48 o 
   0   1  11       12.36       11.81      1.93 o 
   1   1  11      635.67      585.06     12.54 o 
   2   1  11       31.73       38.97      6.70 o 
   3   1  11       95.88      110.41      8.44 o 
   4   1  11       10.63        9.00      3.85 o 
   5   1  11       66.82       54.05     10.61 o 
  -6   2  11        8.77       11.48      3.71 o 
  -5   2  11      107.38      122.38      6.38 o 
  -4   2  11       18.64       16.45      2.79 o 
  -3   2  11      107.88      114.44      4.46 o 
  -2   2  11      195.03      186.25      8.86 o 
  -1   2  11      219.11      194.33      6.22 o 
   0   2  11       80.01       95.62      7.16 o 
   1   2  11       97.08      100.34      4.46 o 
   2   2  11        3.97        7.36      1.83 o 
   3   2  11      455.42      461.74     14.95 o 
   4   2  11       11.82        7.82      3.85 o 
   5   2  11       19.18       32.71      6.45 o 
  -6   3  11      115.76      128.04      7.07 o 
  -5   3  11      115.72      122.79      7.12 o 
  -4   3  11      282.82      296.86     10.60 o 
  -3   3  11       36.81       44.07      3.35 o 
  -2   3  11     2062.93     2025.23     30.74 o 
  -1   3  11      676.35      688.30     14.03 o 
   0   3  11      260.95      272.57      8.42 o 
   1   3  11      579.56      565.36     12.28 o 
   2   3  11       14.95       14.20      2.22 o 
   3   3  11      100.09       87.19      6.06 o 
   4   3  11      156.18      148.82     19.16 o 
   5   3  11       90.54       96.77     31.55 o 
  -5   4  11        2.04        2.74      2.51 o 
  -4   4  11      134.23      131.34      6.97 o 
  -3   4  11        3.81        6.41      2.00 o 
  -2   4  11      525.13      542.46     11.05 o 
  -1   4  11       32.09       37.06      2.65 o 
   0   4  11     1377.51     1374.86     22.02 o 
   1   4  11      119.83      124.42      4.51 o 
   2   4  11      400.79      371.90     10.10 o 
   3   4  11        4.53        3.39      2.35 o 
   4   4  11       21.43       20.59      5.00 o 
   5   4  11      118.75      125.34     20.34 o 
  -5   5  11      115.05      117.47      7.16 o 
  -4   5  11      416.72      425.95     17.42 o 
  -3   5  11       45.35       49.99      3.93 o 
  -2   5  11      578.54      594.81     13.29 o 
  -1   5  11       77.13       75.46      5.21 o 
   0   5  11      118.86       96.97      4.00 o 
   1   5  11       61.73       72.38      4.32 o 
   2   5  11      835.62      825.80     20.28 o 
   3   5  11       86.05       88.78      6.23 o 
   4   5  11      123.69      128.17      9.89 o 
   5   5  11        3.92        9.09      7.08 o 
  -5   6  11        0.17        1.33      2.41 o 
  -4   6  11      196.07      190.97      8.46 o 
  -3   6  11      163.52      150.88      7.07 o 
  -2   6  11     1288.88     1251.87     24.54 o 
  -1   6  11       87.49       77.09      4.83 o 
   0   6  11      152.81      146.23      5.50 o 
   1   6  11       85.86       76.09      3.60 o 
   2   6  11        0.36        6.32      2.47 o 
   3   6  11       21.84       18.46      3.93 o 
   4   6  11       36.95       39.36     10.17 o 
   5   6  11        4.24        2.02      3.47 o 
  -5   7  11      366.48      369.57     12.99 o 
  -4   7  11       70.71       77.33      5.66 o 
  -3   7  11       33.03       28.02      3.54 o 
  -2   7  11      350.72      349.62     10.13 o 
  -1   7  11      313.15      280.67      8.17 o 
   0   7  11       12.74        9.97      1.72 o 
   1   7  11      113.01      109.15      4.65 o 
   2   7  11      465.56      521.38     16.24 o 
   3   7  11       18.70       23.13      3.83 o 
   4   7  11       29.78       42.50     11.65 o 
   5   7  11       30.54       25.22      6.34 o 
  -5   8  11       20.29       24.94      4.13 o 
  -4   8  11       36.63       35.90      4.23 o 
  -3   8  11      377.62      372.60     11.90 o 
  -2   8  11        6.53        5.56      2.20 o 
  -1   8  11      209.20      206.10      7.36 o 
   0   8  11        4.75        5.87      1.71 o 
   1   8  11      164.86      173.57      5.43 o 
   2   8  11       22.23       23.48      3.77 o 
   3   8  11      201.86      191.05      9.41 o 
   4   8  11       43.06       28.69      6.34 o 
   5   8  11       53.36       74.29      8.73 o 
  -5   9  11      182.29      185.68      9.05 o 
  -4   9  11        7.53        6.55      2.78 o 
  -3   9  11       27.19       29.40      3.74 o 
  -2   9  11       65.45       58.03      4.56 o 
  -1   9  11        3.85        0.62      1.57 o 
   0   9  11       11.47        9.62      2.25 o 
   1   9  11      549.34      552.78     13.04 o 
   2   9  11        0.45        5.58      2.51 o 
   3   9  11      121.38      122.30      7.68 o 
   4   9  11        0.87        0.91      2.49 o 
   5   9  11      148.45      159.12     24.47 o 
  -5  10  11        6.16        5.65      2.82 o 
  -4  10  11       10.60       11.06      3.04 o 
  -3  10  11      380.05      384.76     12.39 o 
  -2  10  11      173.92      166.48      7.47 o 
  -1  10  11       22.84       20.62      2.87 o 
   0  10  11      171.47      160.27      6.42 o 
   1  10  11      107.23      117.48      6.25 o 
   2  10  11       99.71       85.16      6.11 o 
   3  10  11      186.44      206.47      9.95 o 
   4  10  11        3.03        0.13      2.56 o 
  -5  11  11       88.33       82.46      7.38 o 
  -4  11  11       24.87       30.92      4.24 o 
  -3  11  11      215.56      198.52      9.79 o 
  -2  11  11      325.06      322.68     10.93 o 
  -1  11  11       17.42       18.91      3.02 o 
   0  11  11       29.45       29.33      3.12 o 
   1  11  11      351.07      370.93     16.53 o 
   2  11  11      136.30      119.74     12.97 o 
   3  11  11        1.06        1.01      2.54 o 
   4  11  11       79.27       88.69      8.61 o 
  -4  12  11      124.80      125.02      8.47 o 
  -3  12  11        9.82       13.82      2.98 o 
  -2  12  11       73.65       72.77      5.28 o 
  -1  12  11        2.98        3.77      2.44 o 
   0  12  11      206.42      229.31      9.10 o 
   1  12  11      334.42      320.96     16.07 o 
   2  12  11        1.40        0.69      3.69 o 
   3  12  11        1.62       10.33      4.36 o 
   4  12  11       18.33        7.44      3.51 o 
  -4  13  11      129.28      138.44      9.00 o 
  -3  13  11        0.94        2.63      2.73 o 
  -2  13  11      255.93      263.51     11.52 o 
  -1  13  11        0.08       -0.26      1.96 o 
   0  13  11        2.30        1.88      2.37 o 
   1  13  11       16.58       27.50      5.50 o 
   2  13  11       75.54       81.83      8.29 o 
   3  13  11       26.13       29.41      6.00 o 
   4  13  11       68.09       62.29      8.02 o 
  -4  14  11      143.41      135.31      9.18 o 
  -3  14  11       12.04       11.75      3.66 o 
  -2  14  11      114.10      137.38     10.14 o 
  -1  14  11       43.99       37.75      5.70 o 
   0  14  11      284.84      271.42     11.47 o 
   1  14  11      181.19      165.28     17.10 o 
   2  14  11        4.43        4.11      3.61 o 
   3  14  11       54.10       46.32      7.81 o 
  -4  15  11       60.23       59.60      6.58 o 
  -3  15  11      130.89      132.95      8.77 o 
  -2  15  11      188.31      198.95     10.18 o 
  -1  15  11      192.18      197.06      9.86 o 
   0  15  11       49.20       50.58      5.25 o 
   1  15  11        7.84        3.38      3.85 o 
   2  15  11      188.09      192.14     19.16 o 
   3  15  11        0.49        1.27      3.69 o 
  -3  16  11      308.54      331.92     14.15 o 
  -2  16  11       62.94       53.64      6.33 o 
  -1  16  11       17.47       21.99      4.14 o 
   0  16  11       29.37       41.43      6.66 o 
   1  16  11       77.47       67.99      8.22 o 
   2  16  11       51.93       61.82      8.19 o 
   3  16  11      103.34      108.98     10.37 o 
  -3  17  11        0.38        7.93      4.39 o 
  -2  17  11       11.61       13.41      4.89 o 
  -1  17  11       40.85       48.11      7.08 o 
   0  17  11        4.24        0.41      3.47 o 
   1  17  11      398.83      439.84     34.94 o 
   2  17  11       38.47       57.03      8.06 o 
  -2  18  11        9.99        6.60      7.52 o 
  -1  18  11       52.12       45.51      7.15 o 
   0  18  11        1.64        1.25      3.90 o 
   1  18  11      164.69      163.87     14.59 o 
   2  18  11        1.39        1.58      5.45 o 
  -1  19  11       84.73       95.51      9.90 o 
   0  19  11        6.73        7.31      4.52 o 
   1  19  11      262.77      279.75     25.50 o 
  -4   0  12      719.16      766.43     22.43 o 
  -2   0  12       15.37       24.75      3.68 o 
   0   0  12       32.95       53.48     12.09 o 
   2   0  12        9.47       15.41      3.74 o 
   4   0  12       86.25       84.91     12.09 o 
  -5   1  12        0.01       -1.58      2.31 o 
  -4   1  12      264.03      275.34     10.32 o 
  -3   1  12      155.85      166.06      6.77 o 
  -2   1  12      598.50      578.13     12.75 o 
  -1   1  12       67.66       68.40      4.86 o 
   0   1  12      164.35      167.47      5.92 o 
   1   1  12      160.85      147.43      5.95 o 
   2   1  12      520.83      521.22     13.66 o 
   3   1  12      225.89      219.28     17.69 o 
   4   1  12      151.50      201.84     19.31 o 
   5   1  12       84.06       81.13     17.39 o 
  -5   2  12       27.49       28.49      3.85 o 
  -4   2  12       58.46       69.11      5.46 o 
  -3   2  12       27.24       37.17      3.60 o 
  -2   2  12      192.48      197.72      7.35 o 
  -1   2  12       93.23       95.34      4.55 o 
   0   2  12      239.72      247.24      7.40 o 
   1   2  12      201.76      214.69     11.09 o 
   2   2  12        0.38        0.75      1.67 o 
   3   2  12        5.82        9.26      3.61 o 
   4   2  12       52.50       46.21      6.56 o 
   5   2  12       15.17        9.09      4.57 o 
  -5   3  12      158.06      172.09      8.64 o 
  -4   3  12        7.15       15.87      3.30 o 
  -3   3  12      382.26      399.37     11.38 o 
  -2   3  12       87.75       94.15      4.42 o 
  -1   3  12       29.25       37.63      3.10 o 
   0   3  12       31.53       52.37      3.47 o 
   1   3  12      445.25      434.06     11.22 o 
   2   3  12        5.39        9.26      2.30 o 
   3   3  12       72.05       84.09      7.61 o 
   4   3  12       83.67      103.59     10.17 o 
   5   3  12      171.04      201.70     13.74 o 
  -5   4  12      317.45      322.64     12.04 o 
  -4   4  12       87.77       83.67      5.84 o 
  -3   4  12      121.54      114.08      5.78 o 
  -2   4  12       19.64       23.93      3.63 o 
  -1   4  12        5.48        9.42      1.96 o 
   0   4  12      143.47      126.32      7.01 o 
   1   4  12      115.04       90.30      4.28 o 
   2   4  12       13.49       12.01      2.90 o 
   3   4  12       17.89       23.61      3.84 o 
   4   4  12        0.14        1.79      3.23 o 
   5   4  12       14.77       30.67      6.46 o 
  -5   5  12      218.82      222.70     10.14 o 
  -4   5  12       45.52       43.48      5.19 o 
  -3   5  12      189.12      171.16      7.71 o 
  -2   5  12       20.13       19.88      2.86 o 
  -1   5  12      815.98      806.44     17.77 o 
   0   5  12        8.47        5.26      1.68 o 
   1   5  12      784.67      779.65     15.99 o 
   2   5  12        0.36        0.61      2.09 o 
   3   5  12        5.69        9.38      3.03 o 
   4   5  12        6.95        7.25      3.90 o 
   5   5  12       68.38       75.21      8.96 o 
  -5   6  12       62.75       68.98      5.96 o 
  -4   6  12        3.61        6.36      2.63 o 
  -3   6  12       57.98       68.97      6.18 o 
  -2   6  12      192.99      200.69      7.55 o 
  -1   6  12      101.98       91.95      5.08 o 
   0   6  12      415.28      435.24     10.15 o 
   1   6  12      220.66      205.23      6.77 o 
   2   6  12      330.04      325.07     14.69 o 
   3   6  12        2.47        4.62      2.59 o 
   4   6  12      139.78      138.17     11.35 o 
  -5   7  12       10.89       13.44      3.49 o 
  -4   7  12      305.75      302.26     11.26 o 
  -3   7  12        3.98        3.27      2.16 o 
  -2   7  12       34.79       37.10      3.97 o 
  -1   7  12        0.87        0.47      1.63 o 
   0   7  12      252.45      249.53      8.37 o 
   1   7  12       73.20       61.82      4.68 o 
   2   7  12      105.06      111.87      6.95 o 
   3   7  12        0.05       -0.23      2.30 o 
   4   7  12       60.41       71.29     16.36 o 
  -5   8  12       18.42       17.46      3.79 o 
  -4   8  12       62.28       65.29      5.55 o 
  -3   8  12       28.21       36.66      4.43 o 
  -2   8  12        0.07       -0.05      1.80 o 
  -1   8  12        2.77        0.20      1.58 o 
   0   8  12      280.47      262.94      8.63 o 
   1   8  12        7.76       18.42      4.85 o 
   2   8  12      193.44      183.75      9.00 o 
   3   8  12       18.26       22.85      4.07 o 
   4   8  12       16.75       10.17      4.38 o 
  -5   9  12       24.16       22.85      4.26 o 
  -4   9  12      161.20      175.73      8.57 o 
  -3   9  12       35.97       32.07      3.96 o 
  -2   9  12      518.86      499.63     14.44 o 
  -1   9  12       72.75       52.84      4.78 o 
   0   9  12      179.56      182.12      7.09 o 
   1   9  12      265.13      249.05     11.24 o 
   2   9  12      340.83      340.88     12.81 o 
   3   9  12        8.21        7.17      3.05 o 
   4   9  12       46.05       46.39      6.88 o 
  -4  10  12        1.08       -0.27      2.21 o 
  -3  10  12        0.90        0.13      2.01 o 
  -2  10  12      125.07      145.68      7.32 o 
  -1  10  12        0.09       -0.86      1.69 o 
   0  10  12       12.31       15.92      2.80 o 
   1  10  12      200.56      200.82     12.37 o 
   2  10  12       12.26       21.95      5.10 o 
   3  10  12       48.52       49.50      5.34 o 
   4  10  12        0.04       -0.74      2.73 o 
  -4  11  12       87.54       83.11      6.94 o 
  -3  11  12      108.76      115.55      6.96 o 
  -2  11  12       88.54       96.16      6.10 o 
  -1  11  12       96.33       87.33      6.26 o 
   0  11  12      103.80       88.62      5.14 o 
   1  11  12       61.45       40.71      6.34 o 
   2  11  12      200.57      206.22     12.81 o 
   3  11  12       14.60        7.36      3.94 o 
   4  11  12       50.70       61.82      6.41 o 
  -4  12  12        1.35        3.12      2.67 o 
  -3  12  12        6.86        2.70      2.37 o 
  -2  12  12        1.86        2.59      2.27 o 
  -1  12  12       60.94       62.75      5.03 o 
   0  12  12       32.33       40.59      5.79 o 
   1  12  12        0.07        2.33      3.83 o 
   2  12  12       35.02       42.39      6.58 o 
   3  12  12       39.84       41.21      6.72 o 
  -4  13  12        2.28       -1.33      2.59 o 
  -3  13  12       56.25       51.54      5.72 o 
  -2  13  12       81.49       86.95      6.89 o 
  -1  13  12      155.96      161.36      8.88 o 
   0  13  12        2.20        4.87      2.88 o 
   1  13  12       25.43       26.34      5.87 o 
   2  13  12       19.97       43.72     10.47 o 
   3  13  12        0.00        2.25      3.94 o 
  -3  14  12       80.80       74.35      6.80 o 
  -2  14  12       81.15       72.19      6.51 o 
  -1  14  12        7.88        5.01      2.82 o 
   0  14  12       11.99       11.71      3.41 o 
   1  14  12        1.47        0.89      3.44 o 
   2  14  12       33.40       34.47      6.54 o 
   3  14  12       50.77       65.82      8.54 o 
  -3  15  12        0.03        2.51      3.18 o 
  -2  15  12        5.81        4.04      2.99 o 
  -1  15  12        0.03       -1.36      2.30 o 
   0  15  12       19.95       26.89      5.81 o 
   1  15  12       69.98       64.22      8.35 o 
   2  15  12      147.63      137.79     11.21 o 
  -2  16  12       38.88       39.50      5.34 o 
  -1  16  12        2.12        5.78      3.23 o 
   0  16  12      201.89      201.12     13.72 o 
   1  16  12       19.67       32.50      6.63 o 
   2  16  12       65.92       69.10      8.73 o 
  -2  17  12      191.82      213.89     14.19 o 
  -1  17  12        0.03       -1.54      3.11 o 
   0  17  12      273.23      312.36     17.33 o 
   1  17  12       25.30       25.78      6.29 o 
  -1  18  12       16.19       21.29      5.79 o 
   0  18  12       22.85       25.88      6.37 o 
  -5   0  13        0.13        1.05      3.85 o 
  -3   0  13     2549.39     2559.33     91.25 o 
  -1   0  13        5.89        9.18      3.32 o 
   1   0  13      499.26      501.13     19.07 o 
   3   0  13      223.18      265.63     19.75 o 
  -5   1  13       49.82       60.36      6.02 o 
  -4   1  13      125.59      131.60      7.32 o 
  -3   1  13      448.91      469.27     16.42 o 
  -2   1  13      111.58      110.68      8.67 o 
  -1   1  13      206.02      219.27      8.14 o 
   0   1  13       25.77       32.30      3.38 o 
   1   1  13      145.63      129.00      6.11 o 
   2   1  13       69.01       63.85      4.57 o 
   3   1  13        2.77        3.51      3.23 o 
   4   1  13       11.74       16.36      5.00 o 
  -5   2  13      167.01      188.45      9.72 o 
  -4   2  13        2.11        3.43      2.57 o 
  -3   2  13      148.01      143.25      7.29 o 
  -2   2  13       15.20       15.27      4.26 o 
  -1   2  13        5.34        3.12      2.02 o 
   0   2  13      332.67      333.03     10.36 o 
   1   2  13      241.17      245.13      9.66 o 
   2   2  13       22.71       23.89      3.71 o 
   3   2  13      124.16      148.13     10.32 o 
   4   2  13        8.46       10.23      4.72 o 
  -5   3  13       20.44       17.62      3.88 o 
  -4   3  13      411.14      432.41     13.91 o 
  -3   3  13       13.82       13.99      3.00 o 
  -2   3  13      227.57      218.90      8.12 o 
  -1   3  13       43.97       53.45      3.90 o 
   0   3  13      238.05      236.22      8.89 o 
   1   3  13      119.92       89.07      5.21 o 
   2   3  13      127.17      138.87      7.63 o 
   3   3  13        4.53        4.89      3.54 o 
   4   3  13      143.27      171.43     11.99 o 
  -5   4  13        1.23        0.57      2.59 o 
  -4   4  13      241.34      252.06     10.25 o 
  -3   4  13        9.01        5.10      2.62 o 
  -2   4  13      108.70      112.37      5.85 o 
  -1   4  13      292.12      262.98      8.87 o 
   0   4  13      495.34      493.04     12.02 o 
   1   4  13        9.32        5.17      2.42 o 
   2   4  13       54.32       64.94      6.96 o 
   3   4  13       19.86       39.36     11.06 o 
   4   4  13       77.93       76.59      8.40 o 
  -5   5  13        0.27        0.16      2.57 o 
  -4   5  13       54.31       62.16      7.13 o 
  -3   5  13        3.40        3.06      2.15 o 
  -2   5  13        1.75        4.68      2.11 o 
  -1   5  13      111.34      103.21      5.61 o 
   0   5  13       42.73       45.90      3.54 o 
   1   5  13        1.49        0.96      1.89 o 
   2   5  13      184.46      199.51     10.23 o 
   3   5  13        4.40       10.13      4.89 o 
   4   5  13       80.20       94.49      9.28 o 
  -4   6  13       76.13       84.17      8.60 o 
  -3   6  13      131.58      120.12      6.92 o 
  -2   6  13       46.96       60.06      4.54 o 
  -1   6  13       79.34       82.05      5.03 o 
   0   6  13      334.40      355.80     11.30 o 
   1   6  13       36.49       35.16      3.60 o 
   2   6  13       67.36       81.02      6.13 o 
   3   6  13      103.26       92.21      9.12 o 
   4   6  13      205.23      209.40     13.45 o 
  -4   7  13        4.20        5.18      2.63 o 
  -3   7  13       12.36       16.96      3.25 o 
  -2   7  13       42.43       48.92      4.53 o 
  -1   7  13      495.81      491.62     13.20 o 
   0   7  13       15.68       18.86      3.11 o 
   1   7  13       37.03       31.07      3.39 o 
   2   7  13       34.21       43.39      4.77 o 
   3   7  13        5.35        2.71      2.61 o 
   4   7  13        1.77        3.10      3.75 o 
  -4   8  13       36.00       39.54      4.77 o 
  -3   8  13      306.56      318.69     14.64 o 
  -2   8  13      129.68      142.41      7.32 o 
  -1   8  13       54.93       47.83      4.14 o 
   0   8  13      319.77      363.47     12.51 o 
   1   8  13      372.50      380.95     17.75 o 
   2   8  13        0.01       -0.43      2.00 o 
   3   8  13      109.73      113.69      7.80 o 
   4   8  13      188.43      232.44     14.38 o 
  -4   9  13        2.57        2.14      2.47 o 
  -3   9  13      113.77      119.61      7.09 o 
  -2   9  13       21.03       16.05      3.19 o 
  -1   9  13      324.07      342.99     15.20 o 
   0   9  13      288.87      287.76     10.22 o 
   1   9  13       52.42       73.39      7.93 o 
   2   9  13        7.05        2.21      3.34 o 
   3   9  13       58.51       57.88      5.88 o 
   4   9  13        1.76        4.67      4.03 o 
  -4  10  13       12.55       12.04      3.35 o 
  -3  10  13      727.61      717.35     19.33 o 
  -2  10  13        6.93        0.95      2.05 o 
  -1  10  13       24.78       22.14      3.55 o 
   0  10  13        9.21       13.38      3.05 o 
   1  10  13      446.65      447.10     21.96 o 
   2  10  13        1.27        0.46      3.40 o 
   3  10  13       21.63       23.59      5.83 o 
  -4  11  13      179.51      188.49      9.42 o 
  -3  11  13       18.48       25.59      4.13 o 
  -2  11  13       48.98       41.32      4.52 o 
  -1  11  13      236.01      245.56     14.55 o 
   0  11  13      147.26      153.13      7.54 o 
   1  11  13      182.34      207.35     13.05 o 
   2  11  13      102.07       89.57      8.94 o 
   3  11  13       61.03       66.02      8.01 o 
  -3  12  13      148.83      145.49      8.07 o 
  -2  12  13      212.11      208.32      9.23 o 
  -1  12  13       35.44       42.32      4.45 o 
   0  12  13      237.74      224.16     12.39 o 
   1  12  13      105.37      130.30     10.82 o 
   2  12  13       10.53       13.02      5.10 o 
   3  12  13       82.83       95.12      9.79 o 
  -3  13  13        0.18       -2.02      2.60 o 
  -2  13  13       21.90       26.48      4.63 o 
  -1  13  13       60.35       52.19      5.73 o 
   0  13  13        3.64       11.90      3.55 o 
   1  13  13       52.77       53.71      7.77 o 
   2  13  13      105.44      111.03     10.37 o 
  -3  14  13       33.26       34.15      5.37 o 
  -2  14  13       35.02       37.24      5.26 o 
  -1  14  13       78.41       85.55      7.66 o 
   0  14  13      620.90      639.71     26.27 o 
   1  14  13       29.27       51.54      7.77 o 
   2  14  13        1.16        1.35      3.94 o 
  -2  15  13       69.33       76.51      7.12 o 
  -1  15  13       19.77       17.66      4.23 o 
   0  15  13       15.05       12.33      4.99 o 
   1  15  13       14.32       12.21      5.31 o 
   2  15  13      149.57      188.37     13.68 o 
  -1  16  13       23.84       27.86      4.93 o 
   0  16  13       25.79       32.52      6.63 o 
   1  16  13       54.29       54.75     10.91 o 
  -4   0  14       88.55       92.49     10.01 o 
  -2   0  14       59.03       60.32      6.52 o 
   0   0  14       21.89       36.82      5.45 o 
   2   0  14       86.44       92.39     15.63 o 
   4   0  14       55.66       58.67     10.61 o 
  -4   1  14       80.78       84.95      7.83 o 
  -3   1  14       16.63       14.97      3.65 o 
  -2   1  14        8.56        2.58      2.10 o 
  -1   1  14        5.11        4.25      2.43 o 
   0   1  14       29.30       21.40      3.11 o 
   1   1  14       27.25       33.84      3.81 o 
   2   1  14       13.96       21.45      3.79 o 
   3   1  14       37.04       45.61      7.81 o 
   4   1  14       11.10        6.95      5.01 o 
  -4   2  14       29.10       30.45      5.44 o 
  -3   2  14       12.50       15.61      3.28 o 
  -2   2  14       32.67       31.48      4.45 o 
  -1   2  14       76.53       75.85      5.09 o 
   0   2  14        6.37       11.48      2.65 o 
   1   2  14      118.35      130.61      6.41 o 
   2   2  14       15.07       16.15      3.51 o 
   3   2  14       12.53       14.33      4.57 o 
   4   2  14       36.24       49.05      8.70 o 
  -4   3  14      132.09      133.72      7.71 o 
  -3   3  14        6.55        8.67      2.77 o 
  -2   3  14      118.52       98.49      6.14 o 
  -1   3  14      216.10      233.63      9.23 o 
   0   3  14        1.22       -0.43      1.86 o 
   1   3  14        0.08       -1.34      1.76 o 
   2   3  14        0.02        1.18      2.42 o 
   3   3  14       49.83       34.07      5.84 o 
   4   3  14       12.58       14.77      5.16 o 
  -4   4  14       33.12       31.79      4.54 o 
  -3   4  14      111.10      124.73      7.15 o 
  -2   4  14      133.59      123.11      6.95 o 
  -1   4  14        3.08        6.20      2.57 o 
   0   4  14        0.01        1.03      1.83 o 
   1   4  14      172.98      171.98      7.47 o 
   2   4  14        0.71        0.71      2.41 o 
   3   4  14      100.70      117.85      9.47 o 
   4   4  14        1.01        4.86      4.17 o 
  -4   5  14       29.21       23.91      4.10 o 
  -3   5  14       68.38       76.69      5.87 o 
  -2   5  14       36.58       28.80      3.85 o 
  -1   5  14      260.26      279.33     11.49 o 
   0   5  14        2.49        2.44      2.21 o 
   1   5  14       12.75       13.98      2.84 o 
   2   5  14       21.56       23.70      6.00 o 
   3   5  14      127.30      138.06     10.40 o 
  -4   6  14      108.77      124.95      7.74 o 
  -3   6  14      194.65      207.13     10.72 o 
  -2   6  14       79.74       81.27      5.79 o 
  -1   6  14        9.08        4.34      2.43 o 
   0   6  14      253.34      219.68     10.30 o 
   1   6  14      205.25      205.97     16.17 o 
   2   6  14        2.29        3.13      2.65 o 
   3   6  14       31.33       33.50      5.79 o 
  -4   7  14       64.20       65.25      5.81 o 
  -3   7  14       22.15       26.65      4.06 o 
  -2   7  14       15.74       15.06      3.28 o 
  -1   7  14       72.94       91.31      8.91 o 
   0   7  14      139.55      145.72      7.32 o 
   1   7  14      103.46      121.79     10.10 o 
   2   7  14        0.10        1.60      2.62 o 
   3   7  14       27.65       30.01      4.85 o 
  -4   8  14       61.68       73.34      6.09 o 
  -3   8  14       12.69       15.09      3.40 o 
  -2   8  14      188.21      180.39      8.55 o 
  -1   8  14       12.66       13.94      3.20 o 
   0   8  14      485.69      499.37     14.57 o 
   1   8  14        9.78        5.38      3.83 o 
   2   8  14        4.12        3.38      3.85 o 
   3   8  14        0.46        0.35      2.68 o 
  -3   9  14        0.00       -1.39      2.15 o 
  -2   9  14        7.43       11.12      3.10 o 
  -1   9  14        0.43        1.00      2.25 o 
   0   9  14       20.09       26.99      3.85 o 
   1   9  14        8.29        4.89      3.97 o 
   2   9  14       31.06       29.33      6.08 o 
   3   9  14        2.33        0.80      3.65 o 
  -3  10  14        8.22        6.31      2.85 o 
  -2  10  14      196.93      209.11      9.34 o 
  -1  10  14        0.42       -1.18      2.13 o 
   0  10  14      166.57      177.65      9.67 o 
   1  10  14       20.11       12.96      4.95 o 
   2  10  14        0.00       -1.92      3.02 o 
   3  10  14       58.77       64.13      8.31 o 
  -3  11  14        3.90        2.80      2.51 o 
  -2  11  14        4.71        7.66      2.93 o 
  -1  11  14      268.43      291.10     11.06 o 
   0  11  14       45.00       43.43      5.43 o 
   1  11  14      103.55      103.59     14.89 o 
   2  11  14       61.59       76.36      8.84 o 
  -3  12  14       36.70       35.72      4.68 o 
  -2  12  14      102.12      122.53      7.44 o 
  -1  12  14        0.03        1.44      2.36 o 
   0  12  14      160.42      185.15     11.19 o 
   1  12  14       71.70       71.39      8.86 o 
   2  12  14        1.75        2.46      4.18 o 
  -2  13  14       80.82       96.22      7.81 o 
  -1  13  14       60.58       64.66      6.59 o 
   0  13  14      103.17      100.09     10.16 o 
   1  13  14       90.77       82.71      9.58 o 
   2  13  14       12.17       13.27      5.63 o 
  -2  14  14       32.77       38.03      9.43 o 
  -1  14  14       28.74       23.33      4.67 o 
   0  14  14       76.64       81.58      9.42 o 
   1  14  14       97.95      102.28     10.66 o 
   0  15  14       17.15       10.61      4.99 o 
  -3   0  15        6.46        3.83      5.31 o 
  -1   0  15       25.66       12.97      5.45 o 
   1   0  15      294.92      310.96     15.21 o 
   3   0  15      116.90      143.87     15.33 o 
  -4   1  15       14.39       11.26      4.89 o 
  -3   1  15        0.64       -2.48      2.48 o 
  -2   1  15       28.70       29.26      4.53 o 
  -1   1  15      249.82      247.61      9.33 o 
   0   1  15      175.91      161.83      8.55 o 
   1   1  15       83.25       89.93      5.81 o 
   2   1  15       12.72       20.47      5.90 o 
   3   1  15       44.70       58.46      8.55 o 
  -4   2  15      260.03      248.35     13.13 o 
  -3   2  15        1.92        1.74      2.28 o 
  -2   2  15       99.89      107.04      6.65 o 
  -1   2  15        0.07       -1.44      2.32 o 
   0   2  15       86.87       87.86      5.67 o 
   1   2  15        6.50        5.26      2.57 o 
   2   2  15       42.19       56.48      5.61 o 
   3   2  15       93.05      123.07      9.90 o 
  -4   3  15      304.53      290.04     14.39 o 
  -3   3  15        0.47        1.26      2.35 o 
  -2   3  15       41.33       36.07      6.34 o 
  -1   3  15      124.23      138.31      7.44 o 
   0   3  15      262.01      257.89      8.67 o 
   1   3  15       25.70       30.43      3.79 o 
   2   3  15      205.39      239.38     10.95 o 
   3   3  15      101.04      134.76     16.51 o 
  -3   4  15        1.28        2.26      2.48 o 
  -2   4  15      275.74      281.60     10.79 o 
  -1   4  15      163.58      168.52      8.17 o 
   0   4  15        7.52       15.06      3.35 o 
   1   4  15        0.77        0.78      2.30 o 
   2   4  15      141.61      123.82      7.92 o 
   3   4  15       80.76       87.97      8.73 o 
  -3   5  15       32.57       37.18      4.63 o 
  -2   5  15       16.57       14.73      3.42 o 
  -1   5  15       43.59       35.99      4.30 o 
   0   5  15      121.36      131.35      7.17 o 
   1   5  15       51.46       48.12      6.87 o 
   2   5  15       83.68       85.17      6.75 o 
   3   5  15        8.77       19.73      5.60 o 
  -3   6  15       34.31       25.70      4.14 o 
  -2   6  15      123.99      135.30      9.15 o 
  -1   6  15      103.62      109.58      6.83 o 
   0   6  15        3.94       10.02      2.96 o 
   1   6  15       41.66       33.96      6.36 o 
   2   6  15        3.10        3.24      2.86 o 
   3   6  15      213.12      255.35     23.29 o 
  -3   7  15       78.52       75.74      6.11 o 
  -2   7  15        0.25       -2.02      2.02 o 
  -1   7  15      255.68      247.98     10.12 o 
   0   7  15      169.01      181.76     11.45 o 
   1   7  15        5.00        7.20      4.27 o 
   2   7  15       54.60       69.17     13.12 o 
  -3   8  15       56.72       58.16      5.54 o 
  -2   8  15       22.85       18.05      3.75 o 
  -1   8  15       48.12       40.77      4.66 o 
   0   8  15        9.17       12.96      4.86 o 
   1   8  15      282.49      277.66     15.81 o 
   2   8  15        0.69        0.74      3.75 o 
  -3   9  15      138.95      143.40      8.76 o 
  -2   9  15        0.02       -0.42      2.39 o 
  -1   9  15       81.62       71.09      5.76 o 
   0   9  15       11.98       27.34      4.64 o 
   1   9  15      112.45      128.25     10.95 o 
   2   9  15       11.70       24.00      6.16 o 
  -2  10  15        6.49        5.08      2.85 o 
  -1  10  15      173.75      175.15      8.74 o 
   0  10  15        4.00        1.97      2.94 o 
   1  10  15       63.21       69.96      8.86 o 
   2  10  15        0.10        2.27      3.94 o 
  -2  11  15        2.64        4.47      2.93 o 
  -1  11  15      537.69      575.02     25.79 o 
   0  11  15      133.63      136.22     11.46 o 
   1  11  15       27.07       28.57      6.72 o 
  -1  12  15        1.15        3.70      2.94 o 
   0  12  15       14.89       24.84      6.54 o 
   1  12  15        3.87        7.06      4.78 o 
  -2   0  16      223.33      228.49     21.23 o 
   0   0  16        0.31        2.66      3.44 o 
   2   0  16       11.71        9.73      6.19 o 
  -3   1  16        2.00        1.01      3.09 o 
  -2   1  16       90.28      103.81     24.91 o 
  -1   1  16       44.55       39.91      5.11 o 
   0   1  16      138.56      131.92      7.22 o 
   1   1  16       14.52       12.14      3.17 o 
   2   1  16        3.92        0.21      3.44 o 
  -3   2  16        4.73        5.95      3.59 o 
  -2   2  16      145.93      155.08     10.21 o 
  -1   2  16        0.02        2.49      2.90 o 
   0   2  16      138.33      143.41      7.44 o 
   1   2  16       51.45       52.04      4.81 o 
   2   2  16      227.73      242.46     13.74 o 
  -3   3  16       78.28       87.78      6.56 o 
  -2   3  16       12.42       12.37      3.42 o 
  -1   3  16      113.58      121.74      7.28 o 
   0   3  16        2.75        6.11      2.78 o 
   1   3  16        8.37        8.41      3.02 o 
   2   3  16        5.73        5.75      3.96 o 
  -3   4  16       13.24       11.38      3.33 o 
  -2   4  16       12.18       11.56      3.33 o 
  -1   4  16        8.29        9.47      3.07 o 
   0   4  16       28.84       39.10      4.63 o 
   1   4  16        0.35        4.64      3.94 o 
   2   4  16        4.87        4.96      3.25 o 
  -2   5  16       20.44       23.49      4.08 o 
  -1   5  16       46.93       49.30      4.96 o 
   0   5  16       18.71       22.09      4.59 o 
   1   5  16        2.99        0.63      3.83 o 
   2   5  16        2.33        3.91      4.06 o 
  -2   6  16      102.49      111.79      7.32 o 
  -1   6  16       42.33       47.12      7.92 o 
   0   6  16        0.19       -2.46      2.48 o 
   1   6  16      103.07      119.24     10.61 o 
   2   6  16       61.65       57.16      8.12 o 
  -2   7  16       58.83       66.27      5.92 o 
  -1   7  16       77.57       79.77      6.25 o 
   0   7  16       10.45        7.75      3.67 o 
   1   7  16        6.41       10.17      5.08 o 
  -2   8  16       91.18       96.42      6.89 o 
  -1   8  16       33.04       35.85      4.67 o 
   0   8  16        8.51       10.93      3.89 o 
   1   8  16       21.57       25.72     10.32 o 
  -1   9  16      110.40      120.43      7.49 o 
   0   9  16      348.16      391.19     20.02 o 
   1   9  16        0.30        3.39      4.17 o 
   0  10  16       22.66       21.82      8.25 o 
  -1   0  17       98.70       77.83     13.56 o 
   1   0  17      208.19      216.55     13.51 o 
  -1   1  17       23.19       32.66      6.13 o 
   0   1  17        6.61        7.73      3.63 o 
   1   1  17       65.04       60.88      7.36 o 
  -1   2  17      128.32      137.69      7.92 o 
   0   2  17        0.06        0.19      3.14 o 
   1   2  17        4.93        7.09      3.54 o 
  -1   3  17       32.80       26.48      5.40 o 
   0   3  17      138.92      137.13      9.20 o 
   1   3  17       22.30       31.47      6.56 o 
  -1   4  17       32.90       32.93      4.63 o 
   0   4  17       46.05       49.57      6.06 o 
  -1   5  17        7.75        4.03      3.07 o 
   0   5  17       47.12       46.37      6.00 o 
                                                 
